# Supplementary material for: The Potential Biomarker Panels for Identification of Major Depressive Disorder (MDD) Patients with and without Early Life Stress (ELS) by Metabonomic Analysis
Source: PLoS One. 2014 May 28;9(5):e97479. doi: 10.1371/journal.pone.0097479 (PMC4037179; doi:10.1371/journal.pone.0097479)
Supplement: Table S1 — The ensemble classifier models and the prediction tools for identification MDD and its subgroups (ELS/MDD and non-ELS/MDD). This is an excel file with 7 worksheets. “Ensemble classifier model 1” worksheet describes 1000 classifiers which consist of the ensemble classifier model for discrimination healthy control and MDD; “Ensemble classifier model 2” worksheet describes the ensemble classifier model for discrimination healthy control and ELS/MDD; “Ensemble classifier model 3” worksheet describes the ensemble classifier model for discrimination healthy control and non-ELS/MDD; “Ensemble classifier model 4” worksheet describes the ensemble classifier model for discrimination non-ELS/MDD and ELS/MDD. And then, “Prediction tool for MDD” worksheet describes a prediction tool to identify the sample from MDD or not; “Prediction tool for ELSMDD” worksheet describes the prediction tool to identify the sample from ELS/MDD or not; “Prediction tool for non ELSMDD” worksheet describes the prediction tool to identify the sample from non-ELS/MDD or not. In these prediction tools, what the user needs to do is to paste the RPA of the feature metabolites into the metabolites window, and then the related discrimination result will be displayed in the discrimination window. (XLSX) [file pone.0097479.s004.xlsx]

## Sheet: Eensemble classifier model 1
Ensemble classifier model 1: The ensemble classifier model for discrimination control and MDD. Here are the 1000 classifiers that consists of the ensemble classifier model. The classifiers are displayed below. C=K+aX1+bX2+cX3+dX4+eX5+fX6+gX7+hX8+iX9;MDD=K+aX1+bX2+cX3+dX4+eX5+fX6+gX7+hX8+iX9. The X1 (valine), X2 (leucine), X3 (proline), X4 (glyceic acid), X5 (pyroglutamate), X6 (galactose), X7 (gl…
		K	a	b	c	d	e	f	g	h	i
Classifier 1	C	-193.227	-348.653	637.704	37.9694	771.283	-179.952	-21.8706	82.3711	281.585	3245.21
	MDD	-143.658	-251.962	453.25	31.3213	475.622	-117.878	-10.3848	68.8566	224.797	2492.61
Classifier 2	C	-267.167	-125.621	572.739	-59.9224	1009.77	-269.34	2.70492	60.126	414.309	3041.31
	MDD	-223.831	-62.9295	423.545	-53.8898	711.666	-211.347	10.9558	53.1079	360.181	2481.98
Classifier 3	C	-148.104	-247.404	465.878	40.443	680.724	-120.581	-8.86073	53.4926	230.939	1733.19
	MDD	-118.08	-156.563	284.783	34.436	357.875	-63.9366	1.35702	46.0616	184.704	1192.26
Classifier 4	C	-163.456	-271.932	472.109	5.98374	726.872	-140.475	-12.8229	68.2927	261.633	1609.68
	MDD	-129.807	-202.767	330.634	4.69494	477.075	-89.3459	-4.39369	59.9829	216.804	1182.87
Classifier 5	C	-150.417	-233.369	398.559	-3.48946	663.67	-107.168	-12.9716	57.5135	238.711	1704.73
	MDD	-113.518	-159.693	248.165	-3.12692	399.979	-55.7444	-2.55941	49.4583	186.52	1181.02
Classifier 6	C	-156.23	-254.347	449.173	-4.70231	731.11	-146.623	-16.1356	61.9368	252.543	1865.8
	MDD	-117.209	-151.776	251.992	3.7099	380.389	-72.5437	-2.25555	50.3056	191.793	1222.82
Classifier 7	C	-279.669	-200.27	684.248	-138.243	629.66	-254.921	-0.86439	79.2695	395.784	4351.06
	MDD	-226.83	-141.341	535.451	-127.344	377.545	-193.502	7.01808	69.8141	339.797	3671.79
Classifier 8	C	-153.637	-246.768	436.07	16.5416	691.642	-128.626	-11.4485	61.0734	238.627	1694.74
	MDD	-120.728	-140.093	237.727	11.7109	355.02	-72.2354	-0.58211	51.2962	190.625	1098.9
Classifier 9	C	-149.681	-213.164	385.299	10.2383	681.978	-118.349	-12.5391	58.6725	233.226	1581.35
	MDD	-119.817	-151.51	252.007	14.7853	383.716	-59.8977	-3.13793	51.1461	190.903	1157.82
Classifier 10	C	-150.343	-245.28	380.989	-5.12658	443.006	-92.8281	-8.36948	62.8575	230.988	1615.08
	MDD	-116.405	-178.093	258.09	-4.43357	240.7	-51.4924	0.04404	54.1673	186.32	1149.49
Classifier 11	C	-325.982	-371.879	1104.48	-78.1053	1571.74	-416.847	-26.9196	82.1342	568.01	4199.58
	MDD	-249.129	-248.5	803.11	-71.5578	1114.92	-309.516	-13.6882	70.4018	470.071	3300.09
Classifier 12	C	-161.335	-225.228	376.507	4.45103	600.461	-130.348	-13.2979	67.065	262.473	1443.12
	MDD	-132.379	-163.597	252.469	4.57084	360.878	-83.6298	-4.90452	60.1946	221.058	1013.69
Classifier 13	C	-137.073	-160.1	283.143	8.43171	404.228	-74.5577	-1.88713	46.1647	208.548	1476.59
	MDD	-111.537	-87.6466	136.666	10.2354	178.799	-32.7094	7.36414	40.6839	166.242	976.426
Classifier 14	C	-204.253	-383.256	608.218	134.153	754.485	-52.494	-8.43614	85.9276	279.03	2299.43
	MDD	-162.927	-304.078	454.817	121.048	508.313	-9.40711	-0.53544	75.7282	233.378	1792.42
Classifier 15	C	-263.376	-127.614	707.734	-70.9815	1142.26	-326.948	2.03433	51.0426	403.106	3403.05
	MDD	-214.554	-69.7848	555.692	-66.0421	860.625	-265.475	9.24381	44.1844	346.493	2822.88
Classifier 16	C	-136.757	-183.976	316.624	7.81307	637.803	-87.7332	-3.39717	47.3334	207.251	1653.91
	MDD	-109.155	-117.579	174.194	7.89527	312.495	-35.4173	5.3246	42.0095	165.739	1127.72
Classifier 17	C	-148.879	-236.204	437.212	15.9225	419.995	-117.221	-8.76852	57.7916	222.71	2326.28
	MDD	-117.839	-165.654	291.654	15.2504	198.221	-66.0365	0.1892	50.1873	179.359	1780.21
Classifier 18	C	-195.15	-324.502	427.585	118.082	797.533	-27.6609	-12.528	80.0088	298.562	1739.28
	MDD	-159.405	-247.923	283.024	109.899	554.855	16.3973	-3.75292	71.3133	250.963	1281.39
Classifier 19	C	-276.777	-201.138	663.655	-63.6057	937.266	-249.828	-5.69058	72.4005	405.097	4201.07
	MDD	-220.374	-136.103	515.655	-55.8305	672.241	-194.059	2.71102	62.2474	344.455	3492.08
Classifier 20	C	-156.967	-287.078	493.764	38.3115	894.507	-128.119	-13.4744	60.5288	248.887	1904.26
	MDD	-122.818	-209.255	338.363	38.372	541.108	-65.8619	-2.81073	51.9376	199.482	1405.06
Classifier 21	C	-143.667	-230.396	417.91	9.78636	615.262	-123.727	-7.50718	56.2819	221.035	1551.34
	MDD	-112.315	-167.041	292.748	7.15868	383.433	-76.8643	0.91868	48.6823	178.712	1094.12
Classifier 22	C	-258.909	-201.411	732.729	-76.5777	1134.79	-268.341	-4.01926	52.5927	416.218	3305.49
	MDD	-201.28	-130.776	543.062	-68.1241	801.971	-196.216	4.37177	45.5154	347.042	2661.65
Classifier 23	C	-172.356	-275.883	506.059	32.2742	458.954	-130.186	-11.2821	68.3011	248.589	2716.15
	MDD	-134.959	-194.344	329.801	33.9589	220.031	-63.0689	-0.92792	58.7476	197.492	2110.78
Classifier 24	C	-143.487	-237.227	463.083	-0.8021	930.372	-155.351	-13.0058	51.3854	233.764	1857.83
	MDD	-109.073	-129.308	251.436	7.77529	465.72	-78.3142	0.28097	42.0461	176.071	1150.8
Classifier 25	C	-220.107	-383.228	500.339	200.178	1023.93	-1.86375	-13.5966	88.7981	331.024	1779.44
	MDD	-184.646	-314.593	372.275	191.757	767.37	41.1289	-5.10963	80.2583	285.236	1357.67
Classifier 26	C	-160.597	-160.675	325.455	-71.8515	171.982	-81.0663	-2.05475	67.6679	217.786	1245.83
	MDD	-132.795	-95.4923	199.513	-77.8948	-68.5284	-33.996	6.51366	61.0455	176.172	810.42
Classifier 27	C	-150.594	-211.359	361.898	8.40155	590.049	-108.642	1.44085	55.2856	229.241	1420.04
	MDD	-125.496	-148.03	230.777	11.6091	327.025	-59.7568	12.1603	48.2346	189.503	971.247
Classifier 28	C	-142.202	-221.667	397.962	11.3416	515.526	-109.121	-5.77774	55.7933	211.408	1550.79
	MDD	-111.316	-157.498	271.523	11.6217	302.557	-62.2069	2.3451	47.6728	170.485	1115.98
Classifier 29	C	-333.238	-196.463	861.654	-193.535	975.004	-300.527	2.60892	69.885	513.331	4195.22
	MDD	-268.099	-129.558	694.781	-176.608	708.114	-241.773	10.1357	60.2542	442.466	3539.17
Classifier 30	C	-154.529	-229.777	387.068	-1.41483	909.653	-126.382	-11.6141	59.6178	242.088	1767.56
	MDD	-118.939	-164.387	255.694	-0.94354	583.362	-73.7013	-2.75038	51.6209	195.839	1262.85
Classifier 31	C	-145.44	-226.029	408.62	22.0203	609.13	-103.555	-6.55388	53.6615	226.333	1555.68
	MDD	-117.676	-156.753	262.214	20.4271	354.521	-54.4463	1.92375	47.4558	185.416	1095.03
Classifier 32	C	-150.997	-231.722	451.452	10.7639	374.614	-116.379	-7.59143	60.7624	210.397	2397.68
	MDD	-118.848	-157.181	291.628	8.85838	128.933	-62.1437	0.62305	53.0532	169.017	1840.67
Classifier 33	C	-286.754	-212.301	688.404	-73.6034	1151.15	-286.406	-10.1138	76.9699	454.9	3361.85
	MDD	-233.18	-151.403	534.154	-65.9603	868.543	-223.789	-1.48127	68.0954	393.292	2771.73
Classifier 34	C	-178.525	-252.054	323.949	108.776	583.527	-8.91621	-3.95184	69.0383	249.02	2063.7
	MDD	-147.594	-184.84	190.087	102.932	348.95	34.1722	3.89223	61.8978	209.133	1557.08
Classifier 35	C	-263.312	-263.395	767.118	-66.0487	699.557	-234.489	0.49038	67.4189	394.078	4482.94
	MDD	-214.534	-202.218	615.754	-60.0356	455.528	-176.014	7.78098	59.2626	340.067	3827.55
Classifier 36	C	-147.716	-219.234	368.099	8.43822	719.991	-122.138	-7.62405	52.1468	233.377	1932.77
	MDD	-110.999	-134.042	199.835	7.64156	377.799	-55.8992	2.47949	43.7614	179.293	1339.07
Classifier 37	C	-137.751	-191.239	348.498	19.2689	558.259	-103.273	-5.46162	48.6138	212.652	1602.38
	MDD	-111.058	-103.265	158.955	11.3149	250.238	-42.3547	5.70815	42.3401	167.497	1033.59
Classifier 38	C	-150.773	-254.711	483.249	47.3654	759.327	-126.855	-12.7148	54.8633	235.111	1899.37
	MDD	-117.724	-182.509	331.74	39.5006	471.007	-71.4765	-2.58218	47.6493	188.334	1359.22
Classifier 39	C	-150.062	-222.143	397.92	-4.13775	327.155	-100.132	-6.03454	61.3104	206.54	2560.95
	MDD	-121.926	-157.862	265.853	-3.9636	107.366	-56.5797	2.39193	55.3911	163.869	2123.69
Classifier 40	C	-157.639	-225.74	280.838	21.8409	380.783	-53.0097	31.9594	48.6424	216.371	1517.71
	MDD	-134.372	-164.461	148.686	21.6669	138.165	-3.65043	43.7611	41.7598	177.71	1056.35
Classifier 41	C	-143.859	-236.094	445.561	6.51013	397.356	-127.266	-6.7884	53.7052	226.004	1686.53
	MDD	-109.599	-137.681	227.596	4.51238	149.395	-52.1159	4.43557	44.9309	171.224	1132.06
Classifier 42	C	-155.64	-226.4	442.347	28.1302	435.612	-115.806	-9.99539	58.9251	221.239	2553.14
	MDD	-122.055	-160.989	314.272	25.7272	225.898	-71.8737	-0.87306	50.7094	177.793	1981.34
Classifier 43	C	-136.449	-176.141	299.523	6.7834	351.467	-79.5053	-1.34008	49.8257	201.375	1471.71
	MDD	-108.475	-112.77	171.324	3.84404	120.038	-33.9092	6.45905	43.5627	161.061	1046
Classifier 44	C	-241.535	-180.572	646.25	-64.9315	1073.72	-266.047	-1.93547	57.8555	373.67	2991.57
	MDD	-193.575	-123.075	487.867	-56.9753	757.338	-196.656	5.48094	50.0612	319.804	2467.92
Classifier 45	C	-273.105	-185.033	595.028	-59.9427	672.825	-229.217	3.36403	67.7421	403.443	4302.8
	MDD	-221.66	-123.933	443.833	-55.8247	435.66	-171.191	10.7403	59.5272	346.77	3608.1
Classifier 46	C	-278.102	-266.01	869.302	-50.5436	1729.38	-345.849	-8.59821	59.0753	448.94	4195.88
	MDD	-215.882	-185.265	665.344	-48.0604	1251.29	-259.75	1.3672	50.5645	376.242	3369.72
Classifier 47	C	-158.624	-225.387	389.862	15.4233	735.219	-125.137	-9.98485	55.8484	246.592	2122.16
	MDD	-118.877	-142.207	216.818	16.433	376.607	-54.6658	1.12761	47.2737	189.213	1476.53
Classifier 48	C	-198.993	-325.162	480.217	125.98	781.445	-55.1981	-17.8664	80.7551	298.698	2429.2
	MDD	-160.177	-256.905	341.077	118.54	549.527	-7.53587	-7.90202	72.0008	250.172	1799.3
Classifier 49	C	-277.035	13.2713	319.022	-62.3966	613.289	-218.181	16.0644	55.2463	403.573	2904.06
	MDD	-242.323	82.7018	165.485	-57.8668	343.8	-166.758	24.1932	48.9765	357.412	2342.19
Classifier 50	C	-147.303	-303.882	508.535	8.29747	608.993	-105.394	11.9578	51.8322	221.715	1647.57
	MDD	-117.353	-246.838	385.608	5.88159	369.941	-58.8489	22.5752	44.5106	179.373	1190.63
Classifier 51	C	-198.83	-323.326	391.502	129.016	938.686	-20.6031	-13.855	81.1349	298.422	1819.16
	MDD	-157.721	-244.789	257.951	117.995	651.529	21.1611	-4.65966	71.1769	247.192	1312.42
Classifier 52	C	-240.542	-137.671	609.566	-62.8859	934.226	-239.41	-1.70449	48.59	372.391	3326.51
	MDD	-193.523	-84.8164	450.696	-56.4909	636.498	-173.361	6.21903	43.4581	316.317	2680.27
Classifier 53	C	-139.166	-203.996	349.929	-16.2264	377.535	-82.1953	-2.84367	55.0895	205.283	1445.48
	MDD	-113.374	-142.291	226.148	-15.6549	155.2	-38.9646	5.08967	48.8497	167.636	1009.77
Classifier 54	C	-164.154	-225.719	434.159	-3.93545	550.528	-120.163	-9.09637	61.7238	230.589	2812.31
	MDD	-128.452	-147.777	279.653	-6.03927	259.173	-70.7618	-0.03634	53.6327	186.338	2091.7
Classifier 55	C	-141.47	-159.118	331.919	-13.2483	466.022	-106.686	-3.17162	52.2129	205.632	1361.42
	MDD	-114.959	-89.5656	197.271	-16.9066	221.795	-60.3854	5.98186	45.9757	164.212	848.122
Classifier 56	C	-281.18	-231.522	796.258	-54.4152	1050.53	-234.25	-0.81708	57.0348	443.499	3518.84
	MDD	-225.803	-158.755	609.321	-47.1119	757.832	-175.007	6.73011	50.3471	378.829	2875.26
Classifier 57	C	-146.759	-266.384	431.148	12.0057	642.996	-101.011	11.9677	49.3029	216.919	1685.87
	MDD	-116.763	-197.722	266.553	6.23514	270.946	-32.5844	29.7933	40.1694	168.106	1144.46
Classifier 58	C	-176.396	-308.248	474.787	107.508	676.674	-51.5159	-8.24647	70.1016	256.76	2108.11
	MDD	-144.528	-232.738	326.439	105.629	457.595	-4.90163	0.29801	61.9128	214.436	1542.5
Classifier 59	C	-152.61	-243.617	484.776	18.7876	760.236	-123.774	-10.3409	54.861	229.023	1947.25
	MDD	-115.146	-163.146	313.159	13.9831	435.96	-70.4563	-1.50051	47.4285	181.798	1331.18
Classifier 60	C	-192.773	-277.718	466.424	-80.8272	653.665	-150.387	-20.1204	87.1596	298.219	1873.59
	MDD	-147.106	-183.104	289.682	-75.9646	307.063	-77.3646	-6.87807	74.0397	234.547	1288.76
Classifier 61	C	-141.654	-239.541	426.865	17.2903	639.994	-99.903	4.02652	48.9504	209.457	1569.16
	MDD	-113.666	-186.312	315.201	19.6776	370.452	-50.9492	16.0631	40.7483	168.754	1137.6
Classifier 62	C	-154.843	-237.279	407.657	1.33981	514.529	-95.2168	-8.41843	60.6695	233.121	1803.32
	MDD	-123.012	-173.333	276.639	-1.61532	281.444	-45.7695	0.55707	53.0159	189.94	1332.52
Classifier 63	C	-150.376	-165.903	277.57	27.4517	450.441	-70.4583	-2.75208	53.0428	218.536	1626.7
	MDD	-123.877	-94.8767	129.571	25.9583	207.45	-21.5117	6.51915	46.2718	178.845	1156.04
Classifier 64	C	-135.269	-241.171	463.843	19.8297	821.144	-136.941	-12.0168	49.5785	218.359	1688.22
	MDD	-104.467	-163.879	293.078	13.5558	501.25	-73.8072	-1.85531	43.1228	171.489	1160.58
Classifier 65	C	-165.595	-211.433	337.444	-36.5153	403.411	-72.8408	-4.94477	67.9164	235.409	1641.5
	MDD	-132.736	-145.947	224.771	-39.2224	146.502	-27.2133	4.47816	59.393	189.859	1154.87
Classifier 66	C	-284.839	-189.733	538.091	42.8107	1170.75	-176.775	2.23874	69.7607	427.979	3174.93
	MDD	-239.111	-103.071	346.143	37.1058	798.978	-112.139	12.2793	61.4561	369.882	2549.5
Classifier 67	C	-161.275	-199.03	372.183	11.4995	585.928	-128.197	-11.1246	61.2981	240.65	2356.24
	MDD	-130.065	-122.301	223.302	12.4855	293.614	-79.3557	-2.22579	54.0915	198.123	1661.04
Classifier 68	C	-168.834	-207.788	422.525	-38.3339	709.355	-150.473	-8.93294	71.7739	235.563	1423.07
	MDD	-130.177	-143.287	292.498	-33.7251	411.956	-93.0758	0.72069	60.8866	189.634	986.666
Classifier 69	C	-146.799	-237.831	361.964	-0.81975	740.46	-89.8648	-9.93133	59.7881	226.283	1623.55
	MDD	-115.616	-179.75	246.772	-1.85684	513.043	-47.1981	-1.26771	52.8877	183.499	1145.95
Classifier 70	C	-162.385	-261.919	458.917	-25.4262	701.478	-147.991	-18.6064	68.8891	269.975	1691.07
	MDD	-127.377	-172.146	272.835	-26.9364	408.703	-81.5389	-7.68006	60.3052	215.779	1138.44
Classifier 71	C	-154.501	-248.378	419.12	1.85846	696.446	-107.883	-9.1845	57.7039	245.532	1767.46
	MDD	-119.107	-179.135	285.256	4.34737	409.008	-60.6914	-0.52455	50.347	196.793	1259.22
Classifier 72	C	-172.895	-282.098	385.374	118.694	762.54	-19.0219	-6.55305	68.1344	256.063	1450.61
	MDD	-143.652	-206.342	250.551	113.974	518.554	19.4024	1.74465	60.1371	215.263	1016.22
Classifier 73	C	-148.43	-198.573	365.969	1.14821	801.787	-128.98	-13.1119	57.7346	231.776	1591.01
	MDD	-117.012	-142.709	245.893	4.34644	434.931	-74.1223	-3.71392	51.0896	187.967	1108.68
Classifier 74	C	-154.672	-189.279	344.679	18.3787	542.732	-102.185	-9.33518	57.4975	242.239	1472.24
	MDD	-128.602	-117.221	201.544	20.1696	324.498	-61.3066	-0.29493	51.5716	200.101	999.779
Classifier 75	C	-163.747	-299.609	553.559	-7.03356	657.58	-169.448	-13.1433	68.2072	256.558	1800.86
	MDD	-120.217	-202.304	346.459	-3.17898	349.529	-91.5548	-2.287	56.9953	197.386	1232.63
Classifier 76	C	-144.644	-194.406	389.052	-3.39979	616.984	-94.3076	-5.80722	53.1863	209.451	1497.46
	MDD	-115.932	-133.996	261.337	-2.63676	346.968	-44.4927	3.63221	46.5428	168.054	1025.69
Classifier 77	C	-138.134	-173.985	274.072	12.4285	467.017	-77.7682	-3.25003	49.884	206.652	1597.28
	MDD	-109.889	-118.353	172.659	14.7491	235.742	-35.5442	5.41794	42.8654	165.552	1148.06
Classifier 78	C	-146.354	-270.674	538.922	-20.0418	659.643	-146.101	-9.18797	55.881	235.876	1668.56
	MDD	-112.017	-170.239	341.478	-21.1806	326.611	-74.9974	1.80508	46.9536	179.393	1119.38
Classifier 79	C	-142.703	-270.703	478.74	3.78186	540.993	-109.611	7.86043	51.2379	212.582	1552.7
	MDD	-113.937	-228.407	374.338	-0.35521	320.419	-65.8578	21.2678	44.5894	170.117	1035.52
Classifier 80	C	-170.142	-292.768	509.64	7.67031	779.729	-150.364	-13.3374	70.4236	263.852	1870.81
	MDD	-129.701	-196.446	341.065	-5.18546	426.369	-87.0249	-1.588	59.5824	206.609	1269.79
Classifier 81	C	-143.331	-248.596	455.282	4.19181	585.882	-109.212	-5.37613	55.9337	217.628	1564.24
	MDD	-113.853	-164.902	295.446	5.20854	341.007	-64.3495	3.05819	47.4588	176.734	1103.31
Classifier 82	C	-163.865	-262.036	499.475	6.34734	560.769	-158.416	-18.1217	65.6415	258.853	2552.33
	MDD	-125.879	-177.133	314.134	7.7876	268.709	-87.4117	-7.03027	56.8173	203.54	1929.95
Classifier 83	C	-150.842	-241.875	466.91	23.4696	596.043	-105.595	-8.36095	56.0226	226.362	1663.84
	MDD	-118.297	-174.665	327.371	22.9788	362.065	-58.4234	0.00514	48.3511	183.296	1234.18
Classifier 84	C	-261.783	-232.586	817.414	-79.986	1059.13	-267.293	17.502	46.5857	405.926	3205.44
	MDD	-210.253	-170.945	649.736	-68.9293	756.63	-203.051	25.9277	39.8408	343.946	2619.16
Classifier 85	C	-145.794	-188.058	313.302	12.1474	650.118	-88.2718	-4.74331	48.9209	220.568	1911.85
	MDD	-111.919	-125.963	185.481	8.72787	361.983	-41.6796	3.61782	43.0658	174.977	1328.22
Classifier 86	C	-143.017	-243.316	483.982	7.53991	707.21	-116.313	-7.38035	50.0449	220.857	1717.18
	MDD	-108.616	-167.061	321.333	6.07725	418.284	-64.631	0.85849	43.0717	174.665	1216.29
Classifier 87	C	-158.839	-217.696	348.266	-5.77684	451.526	-77.902	12.1877	56.7524	224.333	1475.47
	MDD	-131.927	-168.627	236.791	-4.77288	172.79	-23.7176	27.2741	48.129	181.222	1031.99
Classifier 88	C	-245.761	-93.0782	515.724	-58.1315	786.54	-232.366	3.98238	51.9026	371.934	2952.49
	MDD	-204.668	-30.9008	369.601	-54.8683	520.03	-177.681	11.6337	45.1446	321.34	2409.04
Classifier 89	C	-144.53	-186.487	321.233	-15.0476	281.96	-59.4716	1.5023	52.9242	208.564	1391.41
	MDD	-116.155	-121.318	193.088	-15.4376	77.8967	-18.5696	9.27404	46.3786	167.612	986.127
Classifier 90	C	-252.695	-129.122	558.529	-58.0508	981.613	-234.447	1.5676	56.7922	379.65	3077.52
	MDD	-208.953	-65.9835	406.351	-49.057	670.206	-174.774	10.7626	48.9773	326.764	2492.84
Classifier 91	C	-145.144	-220.352	388.659	-12.3683	411.266	-106.237	-5.16347	59.7295	212.072	1508.12
	MDD	-113.918	-159.98	264.235	-16.9881	187.945	-57.1492	3.17251	52.4202	170.451	1052.27
Classifier 92	C	-286.695	-195.211	676.154	-77.569	1616.58	-307.079	-6.9124	63.688	444.554	4117.82
	MDD	-218.147	-128.141	501.96	-67.3748	1178.9	-227.912	1.47479	54.3254	370.684	3309.98
Classifier 93	C	-157.204	-320.587	622.31	3.30247	501.115	-167.538	-11.9445	63.0742	246.308	2642.13
	MDD	-119.931	-221.683	415.312	7.30432	230.616	-92.5194	-0.7972	52.9976	189.985	2006.44
Classifier 94	C	-151.48	-287.55	535.988	0.23621	480.421	-141.807	-5.85509	62.8106	235.094	1566.18
	MDD	-118.447	-208.685	378.196	1.93102	271.938	-89.8192	2.28321	53.6161	190.799	1123.67
Classifier 95	C	-167.229	-242.478	364.3	-3.32585	741.167	-105.446	-15.292	70.9872	258.746	1686.72
	MDD	-131.118	-181.373	241.987	-3.15782	497.532	-59.4735	-6.0338	62.4847	212.575	1211.19
Classifier 96	C	-201.576	-366.483	558.777	133.286	785.257	-58.6165	-6.13697	83.5412	282.452	2255.64
	MDD	-164.391	-289.662	410.128	127.1	546.421	-12.905	2.10914	73.8032	238.297	1736.24
Classifier 97	C	-156.979	-242.221	395.522	15.368	734.743	-103.933	-8.56739	59.1576	244.123	1836.76
	MDD	-123.819	-179.872	269.262	15.3254	436.535	-56.0476	0.2852	53.0026	197.875	1255.44
Classifier 98	C	-160.642	-167.897	348.62	-30.5061	577.823	-129.289	-8.95202	65.5002	235.722	1283.87
	MDD	-130.624	-101.757	221.713	-34.3717	322.278	-80.7445	-0.16024	58.1758	192.095	846.629
Classifier 99	C	-169.959	-201.564	175.322	17.4193	425.27	-35.9418	-5.3481	67.5411	252.558	1913.84
	MDD	-132.557	-139.837	85.5166	17.7993	217.512	-0.77655	3.00645	57.599	205.688	1435.68
Classifier 100	C	-137.673	-189.458	309.752	0.01546	599.905	-88.9609	-4.13865	51.0858	205.994	1553.11
	MDD	-109.717	-129.976	167.033	1.12614	323.619	-29.5264	5.60604	45.0198	164.392	1087.94
Classifier 101	C	-268.077	-197.546	664.236	-116.8	1000.35	-266.513	-0.66314	68.048	412.354	3333.08
	MDD	-216.106	-135.641	505.397	-110.297	674.704	-198.153	7.25822	60.3436	351.758	2731.11
Classifier 102	C	-137.067	-184.078	384.818	-15.0585	483.793	-89.4658	-3.23229	48.8349	201.943	1345.21
	MDD	-109.922	-123.724	263.507	-14.267	232.328	-43.7619	5.35681	42.5837	160.998	940.863
Classifier 103	C	-139.785	-251.002	466.273	30.051	838.062	-149.563	-13.2604	51.3759	228.127	1790.58
	MDD	-106.008	-166.358	293.834	19.3185	474.326	-80.1141	-2.42877	43.8849	176.602	1237.26
Classifier 104	C	-156.124	-219.226	477.978	-19.7619	619.807	-155.744	-11.1158	60.696	224.447	2165.07
	MDD	-119.074	-136.435	301.13	-17.0856	288.337	-82.8559	0.31852	50.8974	172.433	1578.11
Classifier 105	C	-150.5	-261.543	503.249	10.993	688.997	-160.554	-11.0654	55.3571	252.762	1722.3
	MDD	-116.198	-157.089	293.08	9.4444	371.987	-89.9343	0.27064	46.6674	195.875	1130.12
Classifier 106	C	-161.712	-209.816	327.051	-54.5008	462.684	-77.9856	-7.49613	68.1015	234.064	1632.4
	MDD	-127.42	-140.633	213.783	-54.9614	202.832	-33.8292	2.33226	58.6848	186.788	1133.31
Classifier 107	C	-177.342	-324.509	456.366	129.528	958.421	-27.1636	-9.09838	70.4039	264.057	1637.92
	MDD	-145.635	-258.389	331.884	125.806	703.195	17.4239	-0.58984	62.7084	220.614	1197.1
Classifier 108	C	-137.567	-251.253	451.724	4.93723	576.184	-100.482	-5.40415	50.7148	218.467	1565.22
	MDD	-108.972	-183.353	306.952	8.09927	320.945	-48.8004	2.96043	44.6547	174.773	1150.22
Classifier 109	C	-244.976	-410.717	523.802	249.472	1018.8	34.5457	-9.28182	96.5346	336.665	2689.03
	MDD	-208.893	-335.618	380.376	241.478	773.625	76.5775	-0.32039	87.5363	293.249	2115.88
Classifier 110	C	-135.465	-176.917	323.042	13.0754	547.552	-100.361	-7.09383	48.9947	208.729	1522.81
	MDD	-107.962	-106.253	187.084	9.78727	309.687	-54.8498	1.67835	42.2662	167.472	1036.79
Classifier 111	C	-255.391	-198.285	686.516	-50.1262	1102.82	-241.973	-0.2753	57.9413	388.611	3284.98
	MDD	-207.012	-134.65	518.435	-42.2891	799.188	-176.021	7.51575	50.6981	332.078	2704.72
Classifier 112	C	-145.525	-265.281	466.644	15.7453	550.594	-112.297	16.0801	50.2885	207.796	1449.56
	MDD	-118.572	-201.354	337.723	16.8266	291.518	-64.4568	26.5581	42.6295	167.786	992.379
Classifier 113	C	-148.656	-193.663	337.181	3.89916	445.814	-108.33	-11.0329	60.4102	231.833	1415.77
	MDD	-120.243	-125.392	207.877	4.5884	236.788	-65.5451	-2.33418	52.6488	190.725	974.266
Classifier 114	C	-152.22	-182.213	331.403	-10.1285	592.381	-97.1575	-5.88053	55.6234	229.18	1631.12
	MDD	-121.386	-113.693	197.16	-14.5361	265.31	-47.1447	2.8976	49.6951	183.484	1091.91
Classifier 115	C	-152.203	-178.008	364.325	-4.16256	586.488	-120.178	-7.82169	57.3854	221.566	1549.24
	MDD	-119.67	-115.943	246.162	-8.64763	335.656	-73.2081	1.24562	49.3722	178.124	1083
Classifier 116	C	-251.637	-165.039	531.136	-45.8637	1018.24	-226.966	-0.8559	58.2386	387.43	3441.95
	MDD	-201.299	-90.6352	354.07	-47.6716	688.773	-157.602	8.55679	50.071	326.103	2779.8
Classifier 117	C	-159.668	-295.038	533.589	-1.28175	854.23	-147.231	-14.811	57.6425	269.081	2022.85
	MDD	-116.471	-184.819	310.984	-0.03189	457.042	-75.1887	-3.65289	49.0635	203.5	1337.85
Classifier 118	C	-167.075	-289.261	365.634	11.9253	370.186	-64.1397	30.5715	57.0917	221.606	2384.59
	MDD	-136.676	-233.318	249.829	9.52267	152.418	-17.5329	40.4085	49.4322	180.959	1868.63
Classifier 119	C	-143.467	-228.998	387.626	-11.9435	690.649	-110.116	-9.03115	56.6225	221.024	1681.3
	MDD	-112.911	-151.928	222.447	-19.0937	344.164	-47.1605	2.15963	49.4927	174.218	1152.97
Classifier 120	C	-139.032	-149.035	339.19	-21.6385	356.769	-80.4139	-1.16547	47.5472	200.257	1312.3
	MDD	-113.627	-74.2515	190.177	-25.5487	112.177	-35.0283	7.97411	42.309	157.42	820.195
Classifier 121	C	-179.689	-315.093	518.248	-12.8865	599.931	-139.867	-14.567	77.6465	270.188	2766.72
	MDD	-139.786	-225.278	347.798	-21.17	300.978	-80.4413	-4.36905	67.6373	217.563	2139.3
Classifier 122	C	-154.474	-205.613	313.406	18.5798	559.782	-77.5587	-5.84144	59.6536	232.24	1568.37
	MDD	-127.626	-129.593	169.856	21.0997	298.585	-33.0056	3.08667	52.2657	192.765	1075.01
Classifier 123	C	-140.324	-270.316	455.062	4.67039	511.56	-90.6244	12.2672	48.2278	209.019	1460.36
	MDD	-112.643	-213.359	332.468	4.94612	301.644	-47.5485	21.7423	41.774	168.337	1054.29
Classifier 124	C	-166.258	-332.408	507.416	2.23486	790.506	-108.155	39.6634	48.7551	230.16	1911.45
	MDD	-131.654	-262.92	362.406	3.31588	472.021	-52.2776	47.8356	40.9442	185.701	1407.9
Classifier 125	C	-236.563	-447.641	661.511	202.571	1395.6	-62.8736	-28.416	96.6807	365.501	2316.39
	MDD	-186.174	-351.56	483.579	180.114	1039.39	-13.55	-17.2429	84.7852	306.138	1751.78
Classifier 126	C	-147.614	-255.423	451.448	23.0984	400.031	-109.468	8.83045	54.1367	200.7	2391.45
	MDD	-120.801	-193.85	319.338	23.6504	177.08	-65.4399	19.2643	48.0739	158.296	1925.69
Classifier 127	C	-155.511	-226.78	342.843	-36.0114	591.61	-97.8003	-12.5356	66.2013	235.701	1729.91
	MDD	-119.18	-157.749	224.455	-30.6468	322.824	-49.5488	-2.05901	55.6373	187.544	1236.37
Classifier 128	C	-142.716	-221.171	405.776	16.4559	823.819	-126.315	-9.2872	49.3179	224.606	1929.34
	MDD	-109.662	-136.535	219.596	9.59757	407.482	-58.1563	1.75729	43.4486	174.627	1240.68
Classifier 129	C	-267.207	-229.281	810.17	-77.6945	1036.79	-243.283	-2.71849	52.3511	429.012	3462.67
	MDD	-209.47	-155.281	621.148	-71.0663	734.185	-181.723	5.09948	45.3923	360.606	2821.44
Classifier 130	C	-136.001	-244.073	451.932	2.66234	480.01	-100.866	-7.44311	49.9879	219.326	1579.23
	MDD	-105.268	-164.181	296.2	1.83858	283.859	-57.5385	1.15122	42.6519	173.007	1120.82
Classifier 131	C	-141.925	-170.633	363.127	-11.4123	301.79	-87.7695	-1.13676	50.1061	207.394	1310.36
	MDD	-115.38	-90.5395	211.17	-10.3666	83.5035	-45.8917	7.99263	43.4618	164.108	824.622
Classifier 132	C	-139.082	-219.433	415.548	11.3727	624.267	-112.264	-6.09575	51.0473	214.311	1525.34
	MDD	-111.188	-160.338	287.475	14.8341	364.757	-62.7407	3.0381	45.1025	172.391	1053.28
Classifier 133	C	-205.993	-306.709	514.476	125.166	704.712	-2.74899	-4.60483	76.5154	284.037	1496.94
	MDD	-168.551	-232.943	376.581	117.221	458.903	34.5221	4.12735	68.0711	236.225	1040.99
Classifier 134	C	-294.027	-553.95	709.719	286.623	1361.2	20.5406	-17.888	126.172	416.197	2386.04
	MDD	-239.051	-464.276	557.134	267.794	1069.49	58.8089	-8.60991	112.233	358.675	1880.12
Classifier 135	C	-168.684	-267.219	469.924	11.1893	792.484	-149.23	4.28065	59.402	242.171	2675.13
	MDD	-130.706	-203.309	338.81	9.48333	492.876	-94.6269	11.9969	51.4903	197.025	2044.27
Classifier 136	C	-157.406	-305.538	550.942	9.65645	611.308	-150.46	2.42591	57.1527	236.015	2403.27
	MDD	-119.758	-222.382	380.342	9.13281	335.855	-86.5097	12.9541	47.7767	183.842	1794.38
Classifier 137	C	-138.004	-207.833	424.359	-1.17381	623.699	-127.19	-7.93874	52.6529	206.372	1434.58
	MDD	-106.332	-144.935	284.446	0.56316	369.894	-75.0326	0.93863	45.4143	163.632	990.783
Classifier 138	C	-322.084	-122.682	690.171	-232.717	299.98	-248.311	12.8014	88.5469	420.181	4404.07
	MDD	-267.609	-65.4984	541.712	-220.036	54.9026	-187.135	20.4053	78.9324	363.727	3723.79
Classifier 139	C	-178.825	-425.975	722.525	20.5904	762.881	-191.64	15.6296	63.4195	277.263	2705.71
	MDD	-138.278	-308.945	468.083	12.5213	365.131	-99.0792	31.2514	52.295	213.436	1961.97
Classifier 140	C	-187.504	-346.218	512.466	144.033	926.466	-40.8956	-9.18431	75.3195	276.125	1639.2
	MDD	-151.072	-267.192	354.92	135.006	613.221	11.1477	-0.67102	66.8639	229.669	1170.09
Classifier 141	C	-333.666	63.6606	585.8	-147.525	985.665	-362.676	15.6612	58.4395	465.362	3625.13
	MDD	-283.372	129.162	446.974	-142.868	702.893	-307.278	24.465	49.0115	407.071	3006.31
Classifier 142	C	-148.302	-286.067	551.943	-23.3556	636.397	-139.419	-10.3548	58.0778	238.395	1676.3
	MDD	-112.299	-191.717	353.51	-21.9843	342.644	-72.0052	-0.32227	49.1892	184.558	1179.94
Classifier 143	C	-163.374	-311.874	568.707	0.88248	728.433	-166.835	-16.4794	66.8852	275.12	1848.32
	MDD	-127.251	-217.472	367.232	13.8435	390.989	-83.3162	-4.33345	56.8678	215.832	1318.88
Classifier 144	C	-155.853	-362.092	659.609	20.8479	961.892	-195.903	-18.3137	61.5824	271.299	2156.32
	MDD	-114.153	-243.702	423.906	15.1649	575.82	-108.69	-5.36749	50.5181	206.055	1501.31
Classifier 145	C	-310.618	-293.425	788.902	-133.814	1280.06	-306.066	-12.1739	91.1507	485.784	3964.28
	MDD	-244.919	-210.41	601.897	-124.952	899.833	-229.677	-1.53671	78.7141	412.102	3232.54
Classifier 146	C	-152.526	-177.29	373.083	-25.5963	584.954	-122.381	-10.9064	59.5684	228.421	1373.55
	MDD	-120.509	-113.091	237.882	-24.1072	323.81	-69.8765	-1.34704	51.6938	183.783	944.417
Classifier 147	C	-148.585	-360.831	630.014	17.9764	624.181	-139.152	9.27061	51.9587	239.692	1726.09
	MDD	-115.684	-271.578	450.246	10.774	340.962	-81.4288	19.9669	44.1715	188.657	1216.9
Classifier 148	C	-183.962	-324.92	459.469	143.251	984.619	-26.2236	-11.2278	69.7379	276.731	1769.5
	MDD	-145.867	-252.863	330.776	129.811	698.566	14.6575	-2.49421	61.0448	228.793	1305.74
Classifier 149	C	-252.622	-246	690.638	-59.3378	1030.15	-256.35	15.997	58.6089	386.459	3134.29
	MDD	-203.772	-193.224	554.877	-53.7841	737.369	-193.466	27.3422	49.6499	328.015	2517.1
Classifier 150	C	-145.09	-239.709	416.71	-0.07162	445.508	-106.985	8.9959	52.2625	214.856	1450.79
	MDD	-120.144	-153.971	240.434	-6.5925	123.704	-50.6317	21.3009	45.3245	172.254	886.255
Classifier 151	C	-137.753	-210.299	395.504	19.6555	579.124	-92.1603	-5.69915	49.7899	206.843	1545.66
	MDD	-110.298	-149.558	272.511	18.6893	340.733	-47.1277	2.26529	43.3599	167.957	1129
Classifier 152	C	-157.546	-192.525	393.609	-6.10194	474.816	-111.09	-11.0951	61.1443	234.138	1576.45
	MDD	-124.558	-125.109	255.408	-10.9683	249.044	-62.6471	-1.63679	53.32	188.805	1089.89
Classifier 153	C	-146.453	-241.258	445.585	14.8907	609.795	-109.292	-4.98691	53.7386	224.021	1686.98
	MDD	-117.796	-150.228	259.02	6.12797	244.416	-40.2557	5.95892	46.7041	175.729	1159.61
Classifier 154	C	-163.705	-284.297	476.346	-7.7534	730.505	-149.773	-16.1706	67.866	261.987	1906.8
	MDD	-120.401	-190.532	290.885	-3.21065	408.536	-75.7679	-4.06452	56.026	201.17	1335.87
Classifier 155	C	-193.936	-337.102	479.055	121.5	1062.05	-49.8177	-14.9672	76.3257	302.165	1931.77
	MDD	-156.671	-267.774	342.417	111.865	746.753	-5.9406	-6.22502	69.6037	253.141	1353.13
Classifier 156	C	-139.856	-200.167	386.492	16.4926	591.616	-108.519	-9.50289	50.4252	215.265	1642.98
	MDD	-109.24	-127.672	236.383	14.8154	311.924	-56.5933	-0.14862	43.6201	170.599	1129.87
Classifier 157	C	-161.876	-247.506	400.535	8.68201	683.988	-127.527	-14.1023	66.3892	262.319	1690.92
	MDD	-128.806	-181.409	275.961	8.20817	456.487	-80.5696	-4.77599	57.9759	216.064	1217.31
Classifier 158	C	-168.886	-292.264	469.312	-77.0034	293.725	-79.6943	17.0933	67.9922	235.019	1487.86
	MDD	-138.373	-227.073	345.916	-77.2851	51.597	-35.3635	26.9531	59.8918	192.151	1018.08
Classifier 159	C	-135.485	-197.219	372.709	10.3113	499.34	-98.1526	-5.49162	50.401	201.586	1480.72
	MDD	-106.952	-141.2	256.387	10.8747	258.645	-50.9623	2.70001	43.4894	162.606	1079.81
Classifier 160	C	-332.527	-224.645	594.144	129.752	1233.2	-121.145	5.21945	84.4816	482.895	3153.72
	MDD	-290.463	-149.782	427.387	129.476	933.525	-70.8393	13.3268	77.2818	432.474	2563.31
Classifier 161	C	-178.632	-341.346	547.199	-25.325	387.655	-107.587	-4.09161	78.2473	261.141	2695.03
	MDD	-147.375	-274.571	412.711	-23.3162	178.064	-59.8115	3.68988	70.3841	220.097	2194.75
Classifier 162	C	-251.532	-172.388	582.695	-67.6958	1028.19	-239.152	-5.89787	64.5075	381.515	3181.15
	MDD	-200.005	-106.375	443.017	-58.0221	718.446	-178.491	3.83365	53.307	322.865	2597.92
Classifier 163	C	-298.842	-246.51	798.551	-146.434	1182.96	-331.105	-13.7438	82.1587	479.291	3736.66
	MDD	-236.493	-163.378	583.207	-132.354	808.256	-240.278	-3.40234	71.8173	403.771	3035.28
Classifier 164	C	-248.021	-93.8666	518.386	-64.3524	931.628	-251.447	3.46638	54.2093	371.877	2892.54
	MDD	-205.371	-37.0387	367.515	-56.8512	633.301	-187.968	11.1232	47.5514	321.257	2359.12
Classifier 165	C	-150.634	-211.457	335.535	-23.9099	481.121	-85.859	-7.76782	61.1949	226.504	1608.55
	MDD	-119.647	-139.173	204.265	-23.8881	240.497	-42.4752	1.29404	52.8749	183.332	1125.67
Classifier 166	C	-195.837	-361.02	472.798	118.863	786.238	-25.8075	3.09998	76.4364	278.084	2202.03
	MDD	-158.286	-298.142	358.536	112.614	547.939	13.4273	13.5922	66.6283	232.099	1672.24
Classifier 167	C	-149.357	-276.413	371.547	4.97689	498.726	-51.8922	30.8705	47.6761	206.917	1552.34
	MDD	-124.328	-222.292	241.223	3.34793	249.846	-1.80893	43.4862	40.8247	167.333	1123.86
Classifier 168	C	-192.718	-363.065	568.817	125.835	960.866	-64.9226	-11.6625	81.2682	271.427	2202.85
	MDD	-154.485	-288.801	422.141	120.825	684.995	-15.1581	-2.79644	71.1523	226.981	1687.86
Classifier 169	C	-154.834	-202.054	416.403	17.7523	403.159	-114.167	-12.0602	57.3662	220.002	2646.84
	MDD	-119.707	-139.487	276.49	12.3198	200.307	-64.1591	-2.62742	49.8958	175.796	2009.31
Classifier 170	C	-148.703	-225.159	428.762	9.3381	501.933	-119.641	-8.11941	57.1258	218.959	2191.27
	MDD	-117.385	-157.044	290.804	6.97633	283.614	-73.3517	0.12362	49.5185	177.522	1690.94
Classifier 171	C	-281.788	-178.412	755.661	-71.2497	1464.2	-324.791	-1.89222	54.1983	443.048	3989.06
	MDD	-221.562	-86.0611	523.42	-62.0809	1019.68	-239.097	7.74563	46.3602	369.169	3128.86
Classifier 172	C	-256.872	-287.973	724.202	45.3909	1319.87	-209.677	-9.69695	68.7205	398.515	3201.58
	MDD	-205.435	-212.951	546.143	45.1419	965.513	-139.341	0.03345	59.8562	337.203	2555.03
Classifier 173	C	-149.667	-218.918	372.542	8.04778	799.766	-108.879	-10.3378	54.4392	235.543	1825.35
	MDD	-115.52	-135.064	215.118	6.20409	448.127	-58.3881	-0.64565	46.9544	186.187	1219.79
Classifier 174	C	-183.111	-362.226	655.974	-6.09648	788.758	-196.92	-18.8954	76.2218	296.604	3025.68
	MDD	-138.187	-260.758	446.882	-3.16882	462.987	-120.85	-8.07368	65.3781	235.497	2278.05
Classifier 175	C	-196.05	-367.332	611.605	123.184	809.257	-86.8971	-9.94579	80.3702	280.236	2321.38
	MDD	-157.724	-262.469	397.99	122.01	515.434	-17.8028	0.54524	69.4541	228.381	1671
Classifier 176	C	-186.806	-322.143	526.39	88.6932	808.053	-34.3064	-6.95814	71.2541	276.247	1475.48
	MDD	-151.276	-231.333	341.604	87.8467	539.926	26.2095	2.84684	62.9663	222.409	976.875
Classifier 177	C	-136.773	-172.199	337.798	-8.2959	508.562	-95.2804	-5.10713	50.6931	201.783	1409.39
	MDD	-109.893	-112.181	217.072	-14.2805	270.456	-49.8105	3.69118	45.2854	160.906	897.658
Classifier 178	C	-259.533	-288.109	791.374	-61.4694	704.079	-253.06	18.4709	63.0742	379.636	4166.13
	MDD	-209.428	-224.26	633.598	-56.8103	472.818	-194.308	26.9196	54.5427	323.11	3453.22
Classifier 179	C	-169.963	-288.348	516.322	-13.1962	290.239	-112.714	-8.85872	71.3251	241.33	2824.96
	MDD	-134.646	-219.426	376.86	-14.6542	83.1636	-64.8551	0.04096	62.7692	196.668	2236.87
Classifier 180	C	-142.93	-214.15	387.952	11.9302	485.041	-102.917	-7.06139	54.7585	208.183	2205.35
	MDD	-114.364	-148.358	251.432	9.9988	271.308	-56.5654	1.15338	47.8677	169.48	1678.63
Classifier 181	C	-147.87	-199.168	305.245	3.77035	554.813	-84.9831	-7.56204	57.7506	228.077	1576.5
	MDD	-119.856	-141.556	185.92	4.16489	332.972	-40.7721	1.4568	51.4719	186.607	1106
Classifier 182	C	-244.1	-223.413	751.359	-49.0126	1368.19	-310.331	-10.5736	58.5151	386.301	3298.92
	MDD	-190.54	-135.644	529.091	-45.5066	910.66	-219.32	0.23833	49.4293	321.415	2595.12
Classifier 183	C	-151.226	-238.808	458.048	17.6537	711.752	-136.205	-13.6825	56.7796	237.237	1821.51
	MDD	-116.488	-150.404	270.03	20.9838	380.19	-63.0404	-1.9378	47.7093	184.352	1250.49
Classifier 184	C	-182.863	-286.78	331.577	118.771	471.313	10.7799	-3.39753	73.7602	256.911	2101.08
	MDD	-149.226	-220.964	210.956	111.994	265.87	48.1716	4.17076	65.48	215.603	1624.3
Classifier 185	C	-202.053	-320.718	462.475	89.4631	668.558	-26.6664	-7.43262	83.6192	280.69	2148.01
	MDD	-164.245	-244.071	330.762	87.1672	436.029	15.6901	1.60213	73.3869	233.228	1587.38
Classifier 186	C	-200.402	-376.433	598.091	128.282	845.09	-75.6928	-9.93358	83.9388	284.403	2332.06
	MDD	-161.226	-304.333	449.625	122.192	594.99	-25.2299	-0.96025	74.3816	238.685	1752.04
Classifier 187	C	-155.554	-179.859	306.121	7.74743	563.408	-102.483	-11.4454	60.3554	235.651	1649.85
	MDD	-122.932	-120.232	177.397	5.81301	322.713	-52.4332	-2.31528	52.4618	192.96	1212.27
Classifier 188	C	-146.704	-267.112	487.387	20.0082	805.783	-126.595	-9.0141	51.431	235.189	2013.14
	MDD	-111.612	-176.281	299.234	12.2388	447.638	-64.8766	0.97361	44.2424	184.1	1401.52
Classifier 189	C	-144.497	-189.828	310.172	-12.0254	486.393	-78.2195	-2.94734	54.6881	211.426	1586.11
	MDD	-117.338	-138.997	183.532	-6.12016	146.054	-11.9295	6.79208	47.8115	172.941	1200.72
Classifier 190	C	-150.557	-272.208	557.559	-31.1675	607.953	-149.951	-9.76718	56.8196	242.495	1640.54
	MDD	-113.413	-172.161	353.3	-26.0963	293.024	-77.864	1.49928	47.2981	184.266	1097.16
Classifier 191	C	-143.72	-235.766	448.024	-15.7066	527.465	-128.399	-7.35466	54.743	224.674	1679.12
	MDD	-111.464	-149.005	263.069	-17.8214	160.568	-61.1487	2.38914	48.5644	173.932	1058.75
Classifier 192	C	-161.345	-269.509	541.993	39.5369	708.217	-162.373	-16.2514	60.973	241.035	2805.84
	MDD	-123.481	-184.487	370.401	28.177	406.041	-101.165	-5.81693	51.9529	191.138	2164.77
Classifier 193	C	-207.74	-401.512	593.062	176.27	1126.17	-37.4171	-16.3745	77.2249	323.189	2116.89
	MDD	-162.355	-300.463	399.615	154.54	771.929	13.4278	-5.46985	67.4229	263.891	1568.41
Classifier 194	C	-150.553	-250.86	481.152	18.5206	534.001	-129.245	-9.51762	57.1346	225.744	2371.58
	MDD	-118.645	-171.288	314.796	21.0267	266.276	-65.0164	0.36022	48.966	177.673	1822.6
Classifier 195	C	-261.075	-293.647	740.325	3.34293	1085.14	-228.794	-7.50948	71.8253	410.432	3228.22
	MDD	-205.865	-206.616	531.602	16.32	790.439	-144.271	2.02578	61.8246	340.69	2530.62
Classifier 196	C	-190.099	-365.689	507.796	158.254	912.375	2.50242	-4.92943	74.7188	272.869	1702.4
	MDD	-157.727	-302.204	385.011	152.747	669.692	43.7855	3.16068	67.054	231.125	1286.71
Classifier 197	C	-316.423	-86.3569	511.174	-141.433	764.005	-270.804	-0.39818	82.9254	477.689	3330.98
	MDD	-269.525	-24.7674	361.531	-134.556	518.221	-213.85	7.56649	74.6958	423.112	2771.93
Classifier 198	C	-132.936	-156.654	305.511	9.52468	475.259	-98.0751	-4.85769	47.1968	202.665	1370.33
	MDD	-109.792	-81.5905	139.634	9.20483	195.304	-44.3102	4.42538	42.2435	164.152	842.35
Classifier 199	C	-156.701	-189.916	361.491	8.92985	525.949	-140.664	-13.7799	65.8438	222.559	2394.71
	MDD	-125.738	-122.064	224.908	10.2678	308.379	-94.932	-4.91188	58.3341	178.498	1937.24
Classifier 200	C	-138.053	-200.815	357.25	12.4356	461.812	-100.27	-5.34522	52.2944	207.165	1523.68
	MDD	-108.948	-139.28	233.863	12.0041	259.809	-53.4504	3.13451	44.9072	166.319	1082.8
Classifier 201	C	-135.431	-209.494	422.712	12.1501	536.492	-115.533	-3.94934	50.7695	199.704	1402.08
	MDD	-108.595	-143.325	282.605	16.2406	263.669	-63.0607	4.56003	44.0869	160.329	962.16
Classifier 202	C	-149.594	-215.417	373.815	-0.32155	598.682	-116.838	-11.9261	61.023	231.53	1546.7
	MDD	-118.604	-154.741	254.395	3.00546	359.058	-68.3352	-2.66517	52.6872	189.075	1112.46
Classifier 203	C	-139.102	-230.087	408.341	-9.18819	474.277	-98.6017	12.4925	47.5527	202.526	1405.35
	MDD	-114.13	-163.675	268.27	-9.67716	213.426	-49.3442	22.1294	41.3755	163.349	944.364
Classifier 204	C	-192.948	-400.185	589.026	150.303	801.602	-20.8225	13.0491	70.8812	263.429	2059.18
	MDD	-160.829	-341.374	470.101	145.391	557.336	20.3667	23.4203	62.8909	221.303	1568.53
Classifier 205	C	-147.229	-237.455	443.135	-4.05198	484.669	-123.739	-9.11034	59.2245	215.676	2294.1
	MDD	-115.368	-169.058	309.951	-0.68104	247.125	-74.0811	-0.09943	50.5986	173.261	1759.58
Classifier 206	C	-152.174	-209.037	371.77	-14.3429	481.75	-96.1895	2.74473	58.0045	223.01	1333.75
	MDD	-125.959	-154.156	257.704	-16.7868	237.411	-50.6919	13.8555	51.1299	182.647	887.125
Classifier 207	C	-168.009	-256.482	421.234	-1.75371	497.743	-95.8122	17.6563	59.6815	239.498	1421.16
	MDD	-141.036	-191.845	299.668	-1.52631	247.156	-51.5881	29.0176	51.6837	198.094	946.405
Classifier 208	C	-136.311	-217.797	406.049	4.49064	577.36	-106.299	-7.05208	50.7283	212.303	1535.18
	MDD	-107.591	-145.989	263.747	4.97908	318.886	-60.1807	1.3988	43.886	170.491	1065.41
Classifier 209	C	-150.847	-217.394	358.601	13.1099	417.24	-82.154	-4.24982	56.9224	215.611	2335.42
	MDD	-119.787	-153.195	225.577	10.398	206.64	-36.9978	3.98189	49.8428	174.691	1809.41
Classifier 210	C	-303.718	-155.494	445.431	-163.648	616.131	-171.495	8.06666	83.0358	441.227	3717.79
	MDD	-247.453	-99.553	322.94	-152.811	369.613	-120.736	15.07	73.2351	381.233	3114.97
Classifier 211	C	-151.328	-313.857	545.182	6.83637	589.917	-129.999	18.7463	54.3677	222.598	1422.8
	MDD	-122.458	-245.021	399.762	4.95765	351.447	-79.5924	26.887	47.1264	182.99	988.314
Classifier 212	C	-167.62	-234.699	374.975	-4.78547	612.619	-118.873	-15.6784	72.5563	260.58	1593.49
	MDD	-132.189	-162.743	242.303	-2.31434	368	-72.942	-6.59492	62.8139	214.853	1124.63
Classifier 213	C	-145.775	-278.727	511.248	21.8782	978.463	-150.801	-13.6798	52.9335	240.84	2032.34
	MDD	-109.968	-197.438	344.008	14.0576	605.85	-89.3233	-3.48516	46.192	188.981	1388.02
Classifier 214	C	-217.419	-348.389	472.716	121.904	773.213	10.5835	-12.0466	92.8125	306.767	1862.75
	MDD	-178.79	-274.182	341.42	111.902	526.239	47.4016	-3.40361	83.1125	260.213	1381.31
Classifier 215	C	-157.344	-211.683	289.69	2.03908	482.721	-76.8545	-5.57419	61.1157	240.898	1735.71
	MDD	-123.581	-150.623	171.665	-0.97549	278.022	-35.3729	3.06573	53.9785	194.996	1215.09
Classifier 216	C	-153.364	-260.705	522.638	4.93946	797.21	-158.197	-17.3974	58.3953	243.252	1917.83
	MDD	-112.697	-168.515	323.211	6.18019	467.865	-83.4912	-5.0319	47.9369	185.991	1330.72
Classifier 217	C	-301.74	-200.202	652.636	-150.308	1315.53	-270.022	-4.8968	77.1898	455.712	4117.54
	MDD	-236.686	-132.209	483.81	-135.421	904.029	-198.98	3.85555	67.5575	385.718	3303.05
Classifier 218	C	-178.22	-314.968	369.405	-0.66605	678.991	-61.7004	52.4931	50.0151	240.733	1935.35
	MDD	-145.352	-243.451	229.93	-1.23196	380.398	-15.3779	60.8441	43.6657	195.413	1333.67
Classifier 219	C	-141.804	-181.443	361.581	9.4999	432.336	-108.133	-5.90556	52.2608	203.65	2088.6
	MDD	-114.604	-108.126	222.798	7.35267	190.32	-63.6533	2.66835	45.1186	163.828	1587.3
Classifier 220	C	-148.792	-237.963	376.949	2.07781	695.719	-90.1458	-12.2316	59.1287	232.209	1693.54
	MDD	-113.778	-160.275	250.428	4.13574	430.185	-51.6319	-2.44701	49.1777	183.983	1216.34
Classifier 221	C	-254.867	-180.829	644.112	-52.4419	752.938	-245.021	-3.90545	62.6262	375.799	4247.33
	MDD	-203.922	-121.244	500.896	-50.5759	511.62	-186.933	4.17222	54.226	318.999	3531.7
Classifier 222	C	-193.851	-328.666	465.066	135.367	824.685	-38.6624	-12.9399	80.1902	290.438	1623.44
	MDD	-159.929	-265.176	337.592	134.467	573.266	11.3047	-3.35263	71.367	245.505	1188.58
Classifier 223	C	-153.755	-198.178	346.54	31.523	536.6	-74.6119	-5.48696	54.0549	224.49	1793.04
	MDD	-123.034	-137.917	219.592	31.2876	308.002	-30.4688	3.69137	47.383	181.973	1288.63
Classifier 224	C	-140.834	-185.751	372.862	-6.38746	496.109	-93.3904	-4.00723	51.8667	203.381	1446.53
	MDD	-112.841	-122.522	249.698	-9.04476	236.981	-47.2409	4.83859	45.3964	162.408	970.422
Classifier 225	C	-147.497	-227.353	376.978	-12.401	454.292	-86.2178	-5.77462	58.5341	219.64	1660.14
	MDD	-116.258	-164.367	249.837	-16.411	238.088	-40.1915	2.62217	51.3392	177.273	1198.27
Classifier 226	C	-285.638	-100.335	812.76	-85.0031	1223.27	-359.36	4.4108	42.8208	436.289	3653.53
	MDD	-232.621	-39.4019	650.125	-73.7548	939.897	-296.388	12.4767	35.3609	374.701	3051.74
Classifier 227	C	-198.22	-318.449	419.309	136.155	1004.17	-26.2522	-10.0151	77.1471	295.841	1859.59
	MDD	-162.769	-254.616	292.58	134.742	674.265	24.2996	-0.78131	69.3824	249.258	1348.2
Classifier 228	C	-144.899	-205.29	402.808	16.1452	634.369	-105.568	-8.54344	48.804	225.38	1773.83
	MDD	-113.036	-119.598	236.076	16.3736	338.858	-59.2747	1.28632	42.1237	176.947	1164.15
Classifier 229	C	-178.602	-312.035	532.026	-27.0155	750.542	-180.788	-19.483	77.6725	300.648	1854.74
	MDD	-137.975	-225.61	352.655	-28.9776	451.631	-109.715	-7.88586	68.0677	240.795	1272.33
Classifier 230	C	-144.217	-275.481	496.062	2.08863	510.169	-110.893	-7.53887	53.5009	239.412	1676.98
	MDD	-112.607	-198.97	339.14	-0.16311	320.297	-68.1988	1.01767	47.7135	190.974	1152.82
Classifier 231	C	-162.432	-239.169	432.418	-26.3003	651.737	-151.407	-16.5839	67.5153	263.507	1675.67
	MDD	-127.681	-143.327	245.521	-20.4477	331.34	-84.2853	-4.58533	57.0725	209.872	1126.12
Classifier 232	C	-313.86	-234.955	835.921	-47.1948	1445.54	-325.294	0.39918	67.8096	465.679	5457.84
	MDD	-251.122	-171.783	654.745	-38.2613	1049.83	-247.745	7.559	60.6168	398.784	4589.42
Classifier 233	C	-309.107	-228.588	884.524	-167.88	1526.71	-326.269	-1.09727	60.4886	487.161	4244.42
	MDD	-238.312	-159.555	677.029	-147.742	1061.52	-239.618	7.10728	53.2045	408.512	3426.14
Classifier 234	C	-156.249	-226.259	324.472	5.27241	456.928	-90.0431	-10.549	64.9524	237.04	1717.68
	MDD	-119.674	-156.965	224.301	10.5348	247.567	-52.2611	-0.47485	53.6547	188.081	1234.27
Classifier 235	C	-205.99	-404.75	580.169	110.144	994.854	-63.3692	-15.7162	83.1329	329.424	1893.99
	MDD	-160.629	-303.613	388.209	109.062	697.229	-3.22621	-5.12858	72.0716	266.713	1358.9
Classifier 236	C	-156.288	-226.208	366.171	-18.1914	426.228	-104.995	-5.01619	63.9609	236.657	1573.65
	MDD	-124.657	-170.653	254.061	-20.7934	202.252	-57.7754	5.73715	55.5913	192.873	1133.41
Classifier 237	C	-156.427	-203.053	387.77	-3.68502	915.015	-150.827	-15.2761	64.1248	241.456	1496.05
	MDD	-123.76	-136.275	242.851	-3.49369	564.395	-94.6232	-6.82899	57.0098	198.943	995.676
Classifier 238	C	-164.864	-267.285	483.791	6.27054	613.231	-156.204	-16.4015	68.8116	253.83	2536.59
	MDD	-128.977	-175.623	298.504	9.77341	343.244	-95.014	-5.69361	60.0181	197.006	2074.81
Classifier 239	C	-247.949	-174.51	623.771	-59.503	787.866	-249.057	-3.88525	63.5894	362.517	3891.15
	MDD	-198.166	-114.754	474.03	-53.556	512.713	-186.899	4.3326	55.1477	306.764	3237.32
Classifier 240	C	-147.364	-217.507	357.849	4.94484	502.427	-94.5596	-8.18623	58.2582	223.437	1605.11
	MDD	-114.628	-152.258	235.383	5.70029	253.025	-48.5417	0.65691	50.116	178.447	1158.31
Classifier 241	C	-149.118	-170.39	311.036	-13.1492	437.499	-89.7362	-5.88495	57.094	221.228	1451.88
	MDD	-120.855	-109.388	181.28	-17.1047	207.674	-41.1286	3.24227	50.8416	179.262	985.523
Classifier 242	C	-155.315	-211.083	377.855	-14.7233	657.468	-91.07	-6.88174	58.0222	227.608	1731.91
	MDD	-119.624	-139.359	251.317	-17.0642	351.566	-46.0275	2.04556	49.6306	180.418	1205.11
Classifier 243	C	-152.636	-347.308	668.111	9.63271	945.472	-206.372	-19.4517	60.2106	266.409	2070.97
	MDD	-111.863	-223.799	408.862	6.4917	525.239	-113.725	-5.43861	49.9022	200.467	1343.25
Classifier 244	C	-133.574	-200.202	369.627	6.71203	782.36	-106.46	-8.07156	46.8796	209.25	1676.4
	MDD	-104.808	-131.996	229.288	4.71859	449.253	-56.8208	0.39655	41.4973	167.034	1128.04
Classifier 245	C	-162.282	-303.976	588.664	33.6694	866.059	-175.147	-13.6259	59.7338	252.157	2936.99
	MDD	-123.607	-216.434	406.561	24.552	521.863	-109.674	-3.72761	51.4923	201.21	2204.37
Classifier 246	C	-138.957	-260.431	457.06	14.5575	427.298	-101.748	16.3789	47.222	199.453	1386.21
	MDD	-112.156	-204.678	342.793	14.3744	186.428	-55.6498	25.6537	40.6847	159.402	967.549
Classifier 247	C	-155.109	-233.425	385.496	2.63806	499.964	-111.563	-9.43463	62.7909	239.377	1641.34
	MDD	-120.077	-165.003	252.179	1.33849	292.453	-64.0585	-0.74148	53.9052	193.587	1177.43
Classifier 248	C	-149.166	-249.109	435.49	16.7461	724.195	-105.046	-7.26543	56.9761	228.177	1645.9
	MDD	-119.798	-188.369	308.461	19.3759	463.635	-55.3233	1.54517	49.6784	187.804	1215.27
Classifier 249	C	-271.562	-135.623	522.217	-71.5437	986.65	-244.684	-3.91906	67.4368	416.524	3289.22
	MDD	-220.884	-75.1715	378.233	-63.2794	684.09	-183.166	5.1558	58.4914	356.891	2697.69
Classifier 250	C	-176.517	-292.606	415.195	126.91	688.563	-23.1619	-8.28137	68.7334	256.835	2059.92
	MDD	-145.371	-222.552	271.782	121.156	404.523	25.2461	-0.15911	62.0159	214.595	1587.1
Classifier 251	C	-310.985	-156.502	869.315	-89.8996	1296.4	-360.659	-1.84227	55.1083	485.671	4023.81
	MDD	-248.613	-93.2297	685.982	-81.9437	1010.48	-292.917	6.07265	47.5043	416.472	3352.71
Classifier 252	C	-140.425	-236.118	424.415	18.2975	785.026	-126.125	-11.7391	51.8499	225.015	1773.16
	MDD	-107.636	-148.923	245.214	11.4443	419.881	-61.0743	-0.16036	43.7258	174.639	1233.04
Classifier 253	C	-174.276	-330.289	588.364	-6.91457	705.77	-172.483	-14.5748	76.2476	285.848	1734.27
	MDD	-136.996	-250.504	424.359	-7.06285	428.685	-115.59	-6.12119	67.2151	237.237	1235.45
Classifier 254	C	-197.422	-358.892	443.336	158.589	846.643	15.1404	-11.1925	81.9712	287.221	1789.2
	MDD	-159.484	-288.955	320.073	146.882	611.397	51.4118	-2.77241	72.4589	241.94	1353.48
Classifier 255	C	-166.715	-301.65	580.274	13.1017	569.266	-173.083	-12.0667	73.4973	226.674	3136.42
	MDD	-130.983	-211.152	391.712	5.01838	272.79	-111.335	-2.50719	64.6639	180.3	2491.55
Classifier 256	C	-186.748	-333.849	503.294	131.085	760.972	-46.5492	-7.44582	73.9322	269.52	2212.34
	MDD	-154.593	-275.205	378.498	130.735	519.925	2.77028	1.85473	66.5968	226.907	1663.37
Classifier 257	C	-144.604	-203.919	366.584	1.7206	1033.4	-135.702	-12.2165	53.3951	222.489	1807.6
	MDD	-109.637	-146.855	244.477	4.14649	639.331	-73.9454	-2.1921	45.4223	177.156	1289.24
Classifier 258	C	-152.388	-250.924	304.213	15.8556	451.639	-63.7473	30.489	47.1788	215.822	1621.83
	MDD	-121.871	-192.407	194.755	12.2095	209.09	-18.9093	38.643	40.1599	173.674	1177.74
Classifier 259	C	-148.767	-264.244	448.204	19.56	818.746	-123.149	-13.7304	58.7089	237.238	1800
	MDD	-114.72	-190.441	305.075	16.257	511.914	-70.1853	-3.15043	50.6734	188.094	1259.22
Classifier 260	C	-142.536	-245.322	474.283	8.91845	808.843	-144.772	-11.9011	53.1586	227.706	1694.38
	MDD	-110.901	-161.938	285.926	24.2193	392.009	-55.6276	1.36535	44.2704	172.992	1173.71
Classifier 261	C	-145.229	-270.695	498.598	19.1049	808.779	-153.351	-14.9737	55.7342	237.637	1910.33
	MDD	-109.214	-185.205	333.837	13.6571	488.583	-91.6546	-3.91146	46.352	186.131	1348.99
Classifier 262	C	-163.61	-253.602	408.902	-1.76891	646.446	-109.148	-13.5495	65.1133	263.962	1691.86
	MDD	-126.332	-187.056	275.313	-1.67642	401.682	-61.5417	-0.59395	55.3753	211.139	1221.67
Classifier 263	C	-159.876	-295.76	508.426	33.036	885.222	-134.603	-14.4277	64.3273	251.01	1886.28
	MDD	-123.036	-212.229	349.475	28.556	565.697	-76.8334	-4.30485	54.4037	201.676	1386.22
Classifier 264	C	-142.129	-238.783	430.103	-14.5464	547.012	-93.0398	14.695	49.2753	198.401	1361.51
	MDD	-116.236	-186.129	320.868	-15.1095	254.333	-43.4295	27.6568	41.7322	157.187	907.062
Classifier 265	C	-142.573	-219.687	398.218	13.3179	603.381	-111.428	-8.81519	52.6594	223.735	1668.19
	MDD	-111.341	-154.807	267.859	10.8046	381.324	-66.736	0.60213	45.9731	178.466	1127.9
Classifier 266	C	-180.132	-301.564	495.403	-37.8791	748.943	-156.434	-21.0219	78.1702	296.283	1952.56
	MDD	-136.136	-204.101	297.994	-35.3718	383.777	-78.6317	-8.94257	67.0599	232.633	1389.39
Classifier 267	C	-177.961	-256.4	388.648	6.7731	810.527	-110.907	-16.287	72.2648	275.976	2032.75
	MDD	-137.168	-200.053	275.849	5.77239	532.868	-63.0113	-2.83751	61.5777	224.392	1495.15
Classifier 268	C	-152.998	-267.108	486.633	-0.88435	753.138	-152.191	-14.8302	59.1889	251.427	1813.62
	MDD	-113.927	-163.189	266.267	0.76326	386.641	-70.7188	-2.9654	49.6706	190.985	1216.88
Classifier 269	C	-238.673	-126.949	473.865	-63.649	869.107	-202.872	2.0506	54.233	360.748	3118.54
	MDD	-191.91	-69.8301	332.705	-57.599	572.742	-143.635	10.1574	46.8468	305.556	2538.8
Classifier 270	C	-150.354	-264.214	405.548	-1.97815	634.054	-93.5648	-9.29301	61.3106	236.524	1713.62
	MDD	-116.453	-191.539	269.054	-0.56282	366.752	-44.8579	-0.60985	52.7381	190.24	1262.97
Classifier 271	C	-144.427	-209.693	401.332	12.106	636.412	-120.239	-9.22933	54.0339	221.906	1592.37
	MDD	-112.808	-149.194	275.504	9.48406	383.88	-72.5587	-0.80976	46.8946	179.68	1150.83
Classifier 272	C	-148.013	-212.597	362.586	-6.98672	701.147	-115.945	-12.5859	58.5349	227.269	1679.1
	MDD	-112.39	-145.55	225.584	-5.03616	408.812	-59.7416	-2.38369	50.0249	179.013	1165.22
Classifier 273	C	-151.745	-179.753	267.849	7.91862	506.038	-90.7696	-9.18037	58.2974	234.728	1664.07
	MDD	-120.303	-122.215	147.279	4.10649	290.27	-43.8644	-0.1437	51.6215	190.671	1170.08
Classifier 274	C	-158.634	-376.769	612.903	9.60556	712.402	-128.104	20.8209	55.8689	247.487	1621.85
	MDD	-129.012	-306.258	473.786	10.5526	456.054	-79.1236	28.6594	48.7394	204.63	1193.72
Classifier 275	C	-286.185	-241.929	852.925	-66.3449	1054.04	-236.771	0.23416	56.751	448.408	3632.7
	MDD	-230.172	-175.527	678.837	-57.5438	775.079	-178.846	7.63671	49.634	384.426	3019.97
Classifier 276	C	-139.683	-210.691	376.029	-8.06116	565.548	-89.795	-5.5644	53.9294	209.927	1487.9
	MDD	-114.535	-148.669	241.111	-6.67896	285.586	-37.9534	2.57849	48.2948	172.239	1066.04
Classifier 277	C	-157.4	-259.622	408.218	6.96792	679.637	-96.1795	-8.76977	62.9354	242.57	1726.47
	MDD	-123.681	-194.968	285.531	8.42026	433.876	-51.4885	-0.05709	54.6058	198.018	1276.71
Classifier 278	C	-156.377	-197.788	369.573	12.6338	537.13	-120.221	-12.709	62.4495	235.622	1588.1
	MDD	-123.894	-141.474	255.957	15.5429	303.188	-72.7794	-3.32917	54.0204	192.535	1153.45
Classifier 279	C	-174.451	-240.836	346.81	16.767	662.11	-105.892	-17.5868	72.4346	274.854	1887.06
	MDD	-135.95	-175.115	231.685	15.9869	427.92	-60.0166	-7.79853	62.5009	224.819	1387.73
Classifier 280	C	-147.863	-261.085	436.699	16.6381	533.272	-102.678	14.0725	50.4822	219.208	1520.38
	MDD	-122.169	-199.147	311.884	18.0723	290.405	-55.6765	23.96	43.3711	180.337	1069.65
Classifier 281	C	-157.549	-264.408	421	24.4875	806.731	-132.965	-17.0547	62.9565	253.284	1974.9
	MDD	-117.284	-182.288	276.567	16.185	498.517	-76.7314	-6.06162	52.549	198.982	1407.55
Classifier 282	C	-140.993	-248.791	424.248	6.08396	528.029	-112.096	11.3622	49.3879	206.265	1464.52
	MDD	-111.617	-196.991	308.415	4.2452	293.367	-62.381	21.3939	42.9213	164.29	991.301
Classifier 283	C	-286.009	-150.529	511.791	-124.248	722.893	-215.543	9.18844	71.8021	424.315	3498.87
	MDD	-235.917	-93.5567	380.684	-115.897	472.45	-161.487	16.3941	63.4347	367.637	2910.05
Classifier 284	C	-150.051	-260.046	503.17	28.0438	669.027	-132.611	-13.1119	54.3848	239.915	1831.51
	MDD	-113.471	-174.336	331.728	20.7074	383.752	-78.7973	-3.17149	46.2452	188.219	1314.39
Classifier 285	C	-146.948	-239.155	334.602	18.2929	366.806	-53.8652	27.4347	45.8749	204.913	1496.31
	MDD	-123.305	-182.304	209.543	18.8034	113.617	-6.86088	37.664	39.6972	167.876	1073.76
Classifier 286	C	-166.83	-274.599	443.803	16.0114	813.565	-139.646	-20.8579	69.6071	273.32	1914.54
	MDD	-127.49	-190.601	294.142	12.0218	517.888	-85.3721	-9.6409	58.9392	219.084	1370.65
Classifier 287	C	-156.92	-259.488	489.239	3.11484	646.333	-161.682	-18.653	62.9544	265.158	1745.83
	MDD	-120.329	-161.865	281.246	1.70759	370.341	-89.3086	-7.05576	53.7932	207.824	1160.56
Classifier 288	C	-151.312	-213.691	364.243	17.4862	549.118	-100.703	-7.14112	58.2314	235.697	1516.76
	MDD	-124.217	-156.688	243.829	16.9485	319.654	-55.2413	3.55278	51.2795	194.754	1059.8
Classifier 289	C	-138.306	-208.257	361.405	13.0927	748.334	-104.279	-7.08536	48.9082	214.023	1781
	MDD	-107.205	-145.713	242.791	10.6059	451.493	-57.2486	1.22392	42.2795	170.936	1269.68
Classifier 290	C	-138.827	-178.318	296.043	6.53497	446.346	-70.5204	-1.42086	48.3553	210.605	1490.19
	MDD	-113.183	-106.683	143.363	5.44062	216.794	-25.1788	7.54245	43.3252	168.675	1008.77
Classifier 291	C	-150.924	-191.174	295.71	19.9998	496.285	-81.7396	-7.71075	55.2409	227.715	1836.93
	MDD	-116.072	-123.024	169.655	14.6287	264.301	-38.2056	1.34352	47.0321	180.994	1330.41
Classifier 292	C	-138.009	-247.512	430.848	5.96539	431.895	-94.0939	9.77578	47.1812	207.715	1406.14
	MDD	-110.465	-180.478	295.882	5.11904	216.293	-52.295	18.6706	40.7493	166.359	978.302
Classifier 293	C	-139.22	-223.17	449.796	-0.17688	648.361	-152.919	-9.96921	52.3879	219.638	1567.33
	MDD	-105.599	-142.847	275.07	5.70488	315.283	-76.3654	0.68694	43.4298	168.715	1088.95
Classifier 294	C	-308.84	-116.082	704.75	-137.941	1187.27	-291.156	3.11349	66.3886	454.013	3865.51
	MDD	-250.601	-57.6461	553.246	-132.081	828.704	-224.327	11.0578	58.6049	389.024	3147.82
Classifier 295	C	-207.096	-397.092	587.427	129.586	960.267	-61.1443	-14.4848	90.5621	311.943	1662.95
	MDD	-168.32	-322.069	442.463	120.894	708.908	-16.4054	-5.91036	81.0869	264.296	1207.55
Classifier 296	C	-158.989	-274.217	479.049	-10.8772	708.992	-131.653	-11.6459	65.6161	244.21	1796.54
	MDD	-123.03	-175.196	282.713	-13.8839	344.032	-65.4251	-0.83365	55.7835	193.805	1240.99
Classifier 297	C	-139.302	-163.922	360.812	-23.2544	465.346	-86.9432	-2.70633	51.0782	193.891	1335.27
	MDD	-111.553	-96.8626	225.131	-27.226	218.294	-40.0013	5.78382	44.6498	153.109	891.226
Classifier 298	C	-140.139	-219.029	456.989	-11.7884	546.258	-126.072	-7.26284	51.4053	216.157	1562.16
	MDD	-108.604	-130.801	280.635	-15.0916	253.749	-61.3814	3.44992	43.5318	164.319	1018.17
Classifier 299	C	-186.639	-354.387	494.555	134.194	757.727	-19.6961	-7.93663	80.095	268.764	1493.74
	MDD	-151.069	-277.632	349.418	128.223	495.004	25.1864	0.56758	70.4608	225.332	1051.87
Classifier 300	C	-148.18	-290.513	549.486	-27.9734	727.643	-153.805	-9.69482	56.585	242.756	1909.23
	MDD	-112.104	-196.087	344.381	-26.1385	329.078	-74.9181	0.4788	49.2133	186.711	1298.33
Classifier 301	C	-147.682	-179.753	340.335	0.68626	713.175	-128.298	-11.8356	56.799	229.704	1503.89
	MDD	-118.6	-122.121	203.107	4.51662	336.624	-66.157	-3.24511	51.6013	188.41	998.051
Classifier 302	C	-145.623	-200.898	369.424	15.1638	647.471	-120.63	-6.76077	51.6468	228.945	1683.77
	MDD	-115.803	-124.748	216.335	11.7097	356.418	-69.4767	2.32195	45.3154	184.617	1104.91
Classifier 303	C	-146.689	-263.761	496.378	9.70004	906.975	-142.809	-11.184	53.5462	235.244	1919.65
	MDD	-112.371	-168.482	319.035	-4.24349	479.491	-76.3525	0.24206	45.9832	180.82	1264.05
Classifier 304	C	-138.961	-211.282	390.966	3.41831	547.186	-106.97	-6.6435	51.3331	220.12	1435.42
	MDD	-111.257	-145.379	250.528	1.62522	333.68	-65.2763	1.48141	46.5604	177.841	947.733
Classifier 305	C	-163.551	-266.223	466.455	7.34765	676.107	-135.643	-17.3514	64.5292	261.888	2004.76
	MDD	-121.368	-171.606	279.762	6.11356	386.724	-71.5443	-5.82982	54.0005	202.98	1378.94
Classifier 306	C	-164.792	-234.697	391.794	-19.9479	593.72	-93.4827	-12.7576	68.1654	247.947	1759.88
	MDD	-131.146	-171.238	261.362	-22.8748	350.212	-47.3046	-3.95805	60.3765	204.376	1305.15
Classifier 307	C	-158.719	-349.08	652.118	34.8238	1064.34	-194.653	-18.2541	61.1268	274.929	2030.57
	MDD	-120.377	-238.251	426.818	30.9438	664.455	-110.134	-5.63525	51.041	213.356	1431.28
Classifier 308	C	-162.638	-248.768	402.125	7.23519	778.811	-130.732	-13.0603	65.6789	261.977	1736.85
	MDD	-129.499	-189.247	274.373	4.29421	496.547	-80.1063	-4.33854	59.7547	216.246	1177.05
Classifier 309	C	-137.374	-171.706	328.666	-8.37044	482.271	-84.4157	-1.32149	49.1292	199.345	1418.92
	MDD	-110.825	-107.671	194.017	-8.18927	175.948	-30.227	7.82926	43.1207	157.538	991.3
Classifier 310	C	-153.247	-396.358	702.291	-12.7012	660.998	-158.544	13.1478	52.7762	253.12	1780.04
	MDD	-116.013	-286.209	488.904	-5.50761	381.05	-91.8617	22.2171	43.475	194.291	1239.87
Classifier 311	C	-192.907	-370.978	476.133	125.517	1036.83	-19.645	1.14277	75.4864	283.336	1681.67
	MDD	-157.245	-303.776	353.93	123.753	744.37	24.4535	11.8153	65.8988	236.252	1227.81
Classifier 312	C	-181.543	-304.272	507.441	20.7329	766.888	-158.668	-22.9368	77.4882	284.974	2742.51
	MDD	-139.037	-216.281	346.571	16.4987	465.691	-101.51	-11.6932	66.2002	229.47	2103.82
Classifier 313	C	-229.508	-440.109	437.619	212.533	1184.33	73.0192	-15.4189	100.464	341.895	1802.81
	MDD	-191.142	-361.707	311.425	203.841	912.795	106.228	-6.54737	90.2299	294.435	1347.93
Classifier 314	C	-169.769	-321.521	565.279	-8.88136	580.237	-160.811	-15.2705	71.4067	265.729	2678.93
	MDD	-126.931	-219.009	366.931	-6.273	302.135	-91.5127	-4.61175	59.827	206.603	2029.44
Classifier 315	C	-248.238	-160.624	613.622	-50.552	740.349	-241.34	-0.48736	60.4689	360.542	3880.05
	MDD	-201.938	-99.6147	465.899	-45.6522	512.561	-184.88	7.36329	52.3541	307.961	3219.34
Classifier 316	C	-155.9	-258.161	408.855	16.1309	422.283	-82.8514	26.0804	51.5226	212.297	1511.89
	MDD	-129.431	-196.898	270.026	15.8606	161.548	-32.434	39.6165	43.3424	172.009	1035.98
Classifier 317	C	-172.563	-355.706	708.429	2.47672	528.831	-211.009	-13.8648	75.1387	253.88	3212.52
	MDD	-129.465	-246.579	474.715	5.29477	263.624	-135.339	-3.13689	64.5039	193.415	2518.04
Classifier 318	C	-174.148	-314.728	467.42	116.979	896.753	-30.1941	-10.0985	66.8077	265.187	1541.49
	MDD	-140.375	-242.564	324.871	110.031	670.696	10.7286	-2.04521	59.2819	220.263	1122.69
Classifier 319	C	-163.213	-304.591	589.481	5.15354	302.525	-152.682	-7.48972	70.1204	231.743	2542.45
	MDD	-125.76	-221.503	416.542	3.53352	102.053	-96.2436	0.70941	60.0911	186.242	1973.7
Classifier 320	C	-182.112	-367.243	699.059	32.193	769.644	-222.366	-23.8702	76.5148	295.703	2946.73
	MDD	-136.714	-256.611	471.983	28.0398	423.04	-137.426	-10.6804	64.5103	230.802	2222.01
Classifier 321	C	-311.651	-128.742	560.121	-36.095	649.522	-233.127	2.67233	67.4705	448.171	5468.63
	MDD	-251.42	-78.2417	417.117	-31.7967	417.533	-172.202	10.4343	59.6672	384.89	4602.55
Classifier 322	C	-165.558	-263.137	418.988	7.62178	790.792	-109.58	-10.8127	64.7021	243.972	2724.77
	MDD	-127.183	-191.33	287.251	7.20427	494.318	-63.0483	-2.19859	55.7854	196.936	2097.75
Classifier 323	C	-132.186	-199.557	378.556	7.35232	608.357	-109.047	-7.57596	48.9489	202.264	1505.37
	MDD	-103.818	-141.411	262.406	9.04238	325.345	-58.0468	1.91556	41.8935	160.311	1068.3
Classifier 324	C	-166.955	-215.797	403.075	20.3636	403.3	-109.476	-7.727	68.0819	228.97	2435.68
	MDD	-139.332	-154.997	278.875	23.9578	171.82	-64.2884	0.96739	61.7713	186.531	2043.98
Classifier 325	C	-143.914	-247.473	487.956	9.06966	700.985	-113.996	-7.61663	49.9315	223.786	1765.7
	MDD	-108.883	-170.247	327.035	7.04393	413.583	-64.5245	0.62124	43.0947	176.391	1242.04
Classifier 326	C	-293.565	-102.918	646.107	-217.391	759.329	-258.345	9.4812	73.1716	406.38	3227.92
	MDD	-240.785	-45.25	493.767	-205.958	408.512	-185.376	18.4898	64.4553	346.343	2614.41
Classifier 327	C	-267.656	-173.721	600	-129.771	865.837	-242.654	1.02897	70.7425	406.709	3164.61
	MDD	-221.46	-112.412	446.599	-121.711	579.614	-181.117	9.26186	62.9242	352.622	2583.94
Classifier 328	C	-141.22	-251.74	457.703	1.78815	568.573	-119.869	-5.70974	55.1164	222.879	1539.84
	MDD	-112.853	-192.473	337.286	3.96476	330.68	-72.8798	2.37235	48.2454	182.619	1124.79
Classifier 329	C	-157.191	-282.709	463.168	1.16045	616.012	-118.82	-10.0814	63.5871	253.75	1770.36
	MDD	-121.894	-208.318	324.786	2.13781	369.975	-70.438	-0.90471	54.7923	204.367	1281.71
Classifier 330	C	-153.3	-223.61	413.411	22.0299	741.748	-140.371	-14.8776	58.8026	250.057	1650.94
	MDD	-122.816	-135.508	239.581	15.762	417.163	-83.289	-4.53203	51.184	202.975	1119.53
Classifier 331	C	-154.07	-202.456	367.791	-52.8732	268.558	-67.8498	1.52686	58.166	224.256	1422.5
	MDD	-125.311	-133.478	227.98	-56.0304	43.2608	-23.0639	9.84989	52.0518	180.998	980.759
Classifier 332	C	-214.148	-424.884	671.27	151.684	1066.77	-84.5355	-17.0154	88.977	319.186	2083.84
	MDD	-165.62	-316.925	458.618	145.148	751.15	-15.2784	-6.09583	76.0956	257.297	1499.24
Classifier 333	C	-176.276	-282.364	373.381	107.415	595.147	-0.79961	-2.98666	65.901	260.421	1569.01
	MDD	-143.331	-214.022	241.035	98.7282	364.406	37.6498	4.73756	58.8577	216.695	1158.1
Classifier 334	C	-142.899	-227.16	410.309	4.81597	396.636	-114.464	-5.67157	53.5335	222.593	1653.57
	MDD	-109.595	-136.818	225.454	4.40071	150.122	-51.5636	4.5213	44.8746	170.945	1129.82
Classifier 335	C	-150.128	-221.731	383.121	3.01614	796.686	-114.607	-14.2139	60.2875	236.44	1575.46
	MDD	-118.919	-159.817	254.84	2.02507	551.369	-67.6825	-5.45923	52.9008	194.06	1139.23
Classifier 336	C	-140.252	-238.994	453.139	26.7734	799.725	-142.825	-12.1261	50.9106	226.428	1747.4
	MDD	-107.924	-151.992	276.226	20.7872	432.052	-77.0042	-1.54975	43.5172	176.819	1187.3
Classifier 337	C	-153.86	-146.057	270.469	4.17176	619.334	-127.177	-12.0805	60.3186	235.45	1398.48
	MDD	-125.187	-81.3641	140.219	1.80724	378.52	-80.3747	-3.03699	53.722	193.597	906.473
Classifier 338	C	-176.473	-367.02	658.25	-17.0978	706.821	-197.988	-20.412	79.9639	301.379	1815.55
	MDD	-133.459	-253.459	435.627	-12.399	414.231	-124.643	-9.36824	67.1873	240.284	1265.35
Classifier 339	C	-151.443	-277.172	479.154	-20.1399	508.544	-98.1465	3.38337	57.4039	225.057	1699.1
	MDD	-120.174	-221.144	360.517	-20.0615	272.416	-54.492	15.5274	48.9705	181.965	1222.21
Classifier 340	C	-208.34	-335.747	351.317	159.343	808.004	29.3091	-12.7707	89.9078	315.298	1522.98
	MDD	-178.648	-263.345	212.761	156.271	539.123	73.5977	-4.1845	82.3212	273.886	1089.35
Classifier 341	C	-148.715	-241.31	413.919	17.2167	474.371	-116.037	5.38385	54.9143	206.667	2372.61
	MDD	-118.603	-177.82	285.432	15.3115	233.617	-71.3687	14.6987	48.3846	161.941	1941.45
Classifier 342	C	-153.725	-350.757	628.135	-3.91525	661.811	-157.444	7.81286	55.4951	245.523	1789.81
	MDD	-117.804	-257.312	435.367	-2.43192	375.236	-91.5639	17.6478	46.5743	192.919	1236.4
Classifier 343	C	-181.423	-334.301	464.176	135.99	940.946	-6.10163	-7.77314	70.3726	266.526	1699.55
	MDD	-148.812	-270.408	329.543	129.729	666.265	40.773	0.73025	63.6401	223.353	1246.24
Classifier 344	C	-137.497	-196.771	347.192	-10.961	466.201	-93.2038	-6.41201	52.9774	208.531	1539.79
	MDD	-109.512	-134.071	222.098	-16.0187	231.508	-48.061	1.96889	46.832	167.894	1061.87
Classifier 345	C	-185.376	-241.019	348.598	106.985	652.286	0.23939	0.34643	70.688	256.35	1253.3
	MDD	-160.985	-165.521	206.259	101.486	379.142	43.694	9.03296	64.4261	218.429	776.551
Classifier 346	C	-138.094	-219.275	437.779	18.3468	781.524	-145.019	-11.4852	50.4026	218.228	1661.98
	MDD	-108.222	-129.73	263.088	15.0015	423.991	-82.5482	-0.1033	41.728	172.31	1127.02
Classifier 347	C	-154.18	-246.696	407.109	0.17349	568.909	-113.863	-11.1785	64.2247	247.982	1542.81
	MDD	-125.625	-182.397	277.103	1.36113	333.734	-66.3493	-2.7588	57.2796	206.594	1108.74
Classifier 348	C	-156.953	-344.095	633.835	-4.58662	747.09	-174.239	-12.5113	62.8454	267.321	1890.3
	MDD	-118.499	-239.226	412.355	-1.82385	463.044	-97.29	-1.59757	52.8008	208.23	1332.59
Classifier 349	C	-253.391	-211.362	697.486	-53.917	803.115	-255.919	17.1335	57.4044	362.462	3750.74
	MDD	-206.597	-154.959	550.395	-46.5857	535.915	-194.821	25.2375	49.788	308.993	3131.77
Classifier 350	C	-157.896	-234.955	403.066	36.1774	688.996	-90.9618	-10.1736	58.4303	235.928	1893.59
	MDD	-124.234	-176.597	277.302	32.8718	453.282	-43.7768	-0.7761	51.3893	191.547	1375.1
Classifier 351	C	-154.891	-213.041	377.502	27.8098	650.634	-94.3807	-4.80911	55.0819	226.068	1871.51
	MDD	-121.675	-147.517	239.302	26.1751	359.438	-42.7206	3.39292	47.8516	183.274	1368.97
Classifier 352	C	-150.061	-240.424	415.551	3.59809	623.564	-97.3188	-11.8367	58.0178	239.823	1586.82
	MDD	-118.042	-169.065	271.67	3.42593	403.028	-53.8163	-3.06508	50.5982	194.538	1159.02
Classifier 353	C	-170.976	-457.873	825.838	13.3275	1227.67	-239.671	-22.159	71.425	312.994	2269.79
	MDD	-125.868	-323.661	558.607	10.2459	809.565	-147.298	-9.03563	59.2559	242.407	1607.96
Classifier 354	C	-133.183	-205.089	388.168	7.71249	521.469	-93.5947	-7.8803	46.6253	212.248	1546.27
	MDD	-104.667	-131.335	231.346	3.6054	338.983	-53.1957	0.57799	42.3127	166.685	994.437
Classifier 355	C	-202.704	-332.202	463.856	150.642	1007.62	-8.08631	-9.00593	72.1566	300.291	2096.38
	MDD	-160.165	-251.828	306.719	136.586	699.744	34.2413	-0.20284	63.8657	247.978	1559.46
Classifier 356	C	-184.012	-240.204	344.366	81.3158	789.842	4.89137	-2.63639	72.2127	247.279	1356.73
	MDD	-153.807	-172.458	214.826	76.0231	500.405	52.5603	6.57236	64.6497	204.677	915.698
Classifier 357	C	-161.34	-159.793	299.971	-49.4703	422.744	-104.238	-8.42176	67.6701	233.97	1316.78
	MDD	-132.789	-98.678	180.075	-54.6391	158.77	-55.2832	0.53154	60.8456	192.771	862.746
Classifier 358	C	-151.182	-239.522	437.139	-19.0792	513.91	-100.96	-8.0516	58.3699	233.34	1620.71
	MDD	-119.152	-172.118	299.642	-21.609	283.505	-56.1289	0.23495	51.5146	189.054	1179.56
Classifier 359	C	-143.088	-202.653	369.581	6.06546	582.51	-111.148	-12.0119	54.9747	226.878	1584.25
	MDD	-113.276	-139.606	232.905	3.28609	340.625	-60.8885	-3.08285	48.9928	183.003	1094.2
Classifier 360	C	-154.614	-219.538	380.948	-29.4533	479.236	-114.389	-12.0307	65.7041	236.512	1563.87
	MDD	-122.566	-157.273	255.257	-29.768	244.877	-65.2581	-2.96743	57.6521	193.134	1116.04
Classifier 361	C	-138.258	-184.29	380.611	-1.90163	803.104	-140.715	-8.61047	49.5787	207.723	1616.49
	MDD	-106.022	-134.279	251.257	7.20982	360.577	-66.5682	1.61402	42.9117	163.929	1123.9
Classifier 362	C	-186.63	-317.661	428.715	141.534	726.053	5.06495	-2.58204	71.7748	264.561	1656.23
	MDD	-153.958	-252.244	301.209	133.006	476.083	45.3579	5.4847	64.3561	222.469	1233.54
Classifier 363	C	-149.193	-250.992	396.013	1.81727	586.597	-87.8295	0.99682	56.2443	223.882	1606.99
	MDD	-116.876	-186.394	274.859	1.92882	342.416	-47.4444	11.6834	47.4215	180.337	1134.26
Classifier 364	C	-141.742	-234.154	441.207	-24.5743	487.307	-89.2269	-5.97871	53.0941	216.844	1516.3
	MDD	-111.354	-165.241	295.506	-25.5127	262.177	-44.2495	2.19174	46.6589	173.851	1088.84
Classifier 365	C	-145.169	-219.524	377.776	-23.3027	395.856	-100.95	-3.71108	59.918	218.718	1369.97
	MDD	-119.026	-162.304	253.193	-27.5901	176.077	-56.4488	4.28557	54.9296	180.248	899.097
Classifier 366	C	-429.95	-174.838	1154.41	-417.326	301.817	-246.792	29.8555	88.4614	597.931	4335.45
	MDD	-355.708	-110.778	959.618	-389.01	62.9744	-188.36	35.4678	79.2916	523.747	3668.75
Classifier 367	C	-141.014	-220.783	410.653	6.33703	728.355	-128.061	-10.9355	54.8174	216.507	1613.83
	MDD	-107.723	-150.033	274.577	8.14591	429.634	-73.9124	-0.95136	45.6925	170.756	1137.21
Classifier 368	C	-148.975	-224.705	416.1	-0.26302	727.195	-128.623	-13.1114	60.7788	231.786	1510.17
	MDD	-117.59	-155.857	275.432	2.01447	447.2	-75.5961	-4.26771	52.6267	188.634	1086.71
Classifier 369	C	-273.673	-190.786	618.462	-56.8998	716.667	-239.402	4.45264	70.4201	395.98	4207.78
	MDD	-223.582	-129.426	465.871	-50.8714	467.104	-179.462	11.8239	61.7605	341.346	3557.34
Classifier 370	C	-193.245	-306.283	398.913	158.653	779.851	5.60104	-9.38382	73.4211	281.074	1902.48
	MDD	-156.194	-234.617	256.376	142.75	495.999	50.415	-0.34335	65.4554	234.211	1428.61
Classifier 371	C	-150.665	-245.249	427.655	-10.257	348.339	-98.6028	6.85724	56.0675	211.231	2208.93
	MDD	-122.759	-179.046	293.063	-11.4201	130.09	-53.9295	17.8479	48.3828	171.11	1618.6
Classifier 372	C	-202.727	-298.821	407.933	146.054	932.502	-40.3918	-14.5619	80.5782	312.341	1562.5
	MDD	-169.266	-220.845	259.457	136.572	662.162	3.38413	-5.44768	72.4576	266.527	1097.89
Classifier 373	C	-142.569	-240.983	456.807	22.4481	908.356	-153.908	-15.4244	53.4024	229.408	1824.01
	MDD	-108.279	-160.246	306.716	19.8252	563.784	-94.5756	-3.91837	43.88	179.649	1286.98
Classifier 374	C	-241.517	-392.405	630.353	134.465	966.877	-25.0599	-9.38524	103.183	327.013	1532.58
	MDD	-197.181	-313.168	484.105	122.118	688.727	17.2645	-0.65226	92.1326	276.766	1078.37
Classifier 375	C	-138.049	-243.433	430.107	8.25199	532.343	-100.31	7.9225	46.2864	208.087	1481.55
	MDD	-109.413	-184.526	314.572	9.09762	305.977	-58.3874	18.3839	39.1783	164.777	1030.72
Classifier 376	C	-141.354	-183.323	356.362	8.05326	586.943	-116.237	-5.93226	51.8073	216.523	1420.79
	MDD	-114.809	-113.784	207.889	5.98377	351.768	-70.215	3.13351	46.0032	176.413	913.321
Classifier 377	C	-291.619	-274.809	880.114	-89.5713	1141.73	-283.435	-4.31691	59.5181	478.545	3832.59
	MDD	-222.586	-171.024	616.061	-77.892	761.909	-195.445	6.13799	50.5208	391.579	3049.88
Classifier 378	C	-162.352	-252.69	493.403	23.6385	412.191	-125.79	-6.17404	65.7459	221.103	2355.28
	MDD	-128.237	-187.845	353.116	24.2916	191.896	-74.0207	1.69491	56.8735	181.308	1861
Classifier 379	C	-167.782	-234.251	509.926	-41.3064	195.831	-117.325	-0.6213	71.6064	209.977	2321.62
	MDD	-135.001	-160.092	355.572	-41.5577	-49.879	-62.6559	7.3341	63.3251	167.733	1816.1
Classifier 380	C	-259.256	-203.453	726.368	-64.7891	1360.12	-268.024	-1.59388	52.1998	402.824	3837.06
	MDD	-202.038	-136.759	550.185	-58.8427	997.734	-202.346	5.79706	45.6531	338.14	3076.8
Classifier 381	C	-151.218	-235.786	423.253	8.57961	560.153	-121.147	-8.84063	59.3847	224.171	2281.95
	MDD	-120.005	-175.619	296.366	10.1495	333.727	-71.6613	0.63974	51.9527	182.025	1702.2
Classifier 382	C	-151.678	-241.734	411.496	-22.1619	507.183	-119.483	-5.91235	60.0561	240.382	1613.91
	MDD	-121.178	-157.011	221.25	-25.1466	209.736	-50.9563	4.82563	53.6034	189.844	1049.23
Classifier 383	C	-153.326	-262.429	467.546	4.02207	672.664	-135.482	-0.09205	59.035	231.837	1558.29
	MDD	-120.241	-199.593	334.895	4.12379	404.287	-81.1934	9.31008	50.6585	188.063	1124.04
Classifier 384	C	-154.943	-268.939	523.269	34.893	772.806	-154.049	-14.7005	59.6354	239.424	1928.84
	MDD	-116.337	-188.824	355.975	25.2212	474.65	-93.9671	-4.17802	50.7585	188.666	1350.32
Classifier 385	C	-263.643	-174.226	625.983	-63.7659	1017.53	-233.425	-7.2757	60.859	405.874	3612.02
	MDD	-206.621	-119.119	478.126	-54.9894	732.518	-174.011	1.58884	52.9492	341.553	2914.46
Classifier 386	C	-145.765	-222.313	356.284	-12.7526	398.615	-71.2159	-1.20569	56.1228	218.011	1620.19
	MDD	-119.14	-158.3	225.772	-13.9964	151.554	-22.8958	6.94946	49.8283	178.049	1202.51
Classifier 387	C	-140.901	-216.993	408.511	26.8714	773.945	-133.751	-10.9817	51.999	221.986	1658.71
	MDD	-111.158	-135.709	249.827	22.3884	445.152	-76.5099	-0.39069	44.2454	176.413	1131.87
Classifier 388	C	-224.305	-373.065	485.453	229.67	1066.78	15.9848	-13.3761	86.3198	322.429	2099.61
	MDD	-184.702	-308.001	362.981	216.356	806.809	57.6961	-3.98684	77.5686	274.212	1588.06
Classifier 389	C	-152.128	-227.306	462.615	19.1668	702.072	-127.424	-9.59913	50.3898	225.348	2819.39
	MDD	-115.464	-152.552	293.678	13.0955	367.426	-71.8277	-0.54295	45.2976	177.2	1984.94
Classifier 390	C	-138.155	-183.431	344.44	20.3038	582.563	-99.5203	-6.13564	49.2279	210.191	1510.27
	MDD	-112.526	-116.71	206.942	22.005	299.761	-47.1685	3.82946	42.7911	169.39	1019.86
Classifier 391	C	-142.513	-205.19	379.877	18.3816	376.04	-104.744	-7.8705	55.5106	202.438	2437.3
	MDD	-114.699	-128.199	220.772	20.5739	89.6628	-55.3839	1.06019	50.4219	153.763	2088.16
Classifier 392	C	-174.105	-262.996	385.396	14.7388	730.978	-89.6147	-14.178	72.0554	269.067	1823.8
	MDD	-138.892	-196.581	255.916	15.8116	492.786	-42.5901	-4.91822	63.0542	223.105	1369.39
Classifier 393	C	-169.492	-306.312	541.941	37.8357	885.541	-162.404	-18.0973	67.858	283.389	1896.89
	MDD	-134.783	-224.208	371.905	33.0698	563.803	-98.6186	-7.86839	59.6289	232.957	1388.33
Classifier 394	C	-175.566	-339.911	661.234	39.2822	883.549	-188.739	-18.2677	66.3935	269.063	3407.82
	MDD	-130.438	-242.807	459.112	28.962	535.845	-119.529	-7.43754	56.4742	213.052	2565.58
Classifier 395	C	-276.084	-192.566	779.746	-118.2	827.512	-300.085	3.36452	68.0633	414.6	3136.6
	MDD	-221.017	-110.486	579.143	-109.756	523.098	-221.419	12.3239	58.6495	346.951	2485.27
Classifier 396	C	-152.893	-290.899	419.226	9.87124	416.529	-76.7576	34.9375	48.4359	215.223	1469.37
	MDD	-127.575	-239.397	308.491	10.7013	181.313	-31.7522	45.1503	42.0104	176.462	1050.81
Classifier 397	C	-317.826	-58.9484	628.426	-126.494	1149.04	-309.811	14.0191	62.1589	462.394	3675.87
	MDD	-264.695	4.49949	468.56	-120.954	791.541	-245.15	21.5529	55.3723	401.45	2955.99
Classifier 398	C	-153.479	-256.38	500.141	26.8188	873.16	-156.802	-16.0668	56.6219	241.279	2056.48
	MDD	-114.106	-172.07	322.011	19.7053	491.838	-88.8077	-4.75891	47.8578	188.222	1425.9
Classifier 399	C	-365.868	98.5707	357.244	-156.232	582.392	-304.05	7.79971	88.6295	532.074	2888.74
	MDD	-324.441	162.123	205.767	-150.903	311.342	-249.324	15.6362	81.7029	481.891	2326.23
Classifier 400	C	-166.717	-333.93	645.864	29.4515	1032.5	-201.465	-17.2037	60.432	267.441	3180.08
	MDD	-122.447	-207.735	376.32	20.9034	533.253	-104.825	-3.18345	50.3099	200.754	2298.57
Classifier 401	C	-258.748	-133.112	554.091	-64.4813	847.65	-202.617	3.43841	51.8688	391.02	3635.39
	MDD	-207.985	-82.2183	406.186	-59.2605	589.182	-144.778	11.079	45.9645	333.095	2977.8
Classifier 402	C	-151.725	-293.833	482.058	18.4786	845.55	-127.59	-3.36877	56.6812	240.162	1791.67
	MDD	-116.238	-216.86	334.869	12.0341	506.917	-70.7978	9.4538	47.0756	188.728	1269.69
Classifier 403	C	-158	-225.313	449.862	21.5452	588.063	-134.575	-8.91616	54.1248	237.699	2803.9
	MDD	-123.279	-147.703	280.376	15.7969	309.797	-81.483	0.86196	48.4772	190.736	1899.19
Classifier 404	C	-255.026	-131.056	619.307	-114.945	765.677	-230.663	6.08848	60.4589	372.418	2869.48
	MDD	-210.077	-66.4216	462.576	-109.624	480.514	-172.935	13.5802	53.5028	318.358	2297.69
Classifier 405	C	-152.763	-196.157	397.055	10.5607	387.455	-130.501	-5.81793	64.1043	195.422	2562.55
	MDD	-123.968	-115.967	240.305	12.7613	155.449	-84.5865	2.90588	56.2436	154.384	2046.56
Classifier 406	C	-147.478	-195.716	356.659	-13.4352	564.685	-98.8389	-6.95585	56.2843	218.826	1526.96
	MDD	-115.226	-128.616	226.001	-16.4659	269.682	-45.8282	2.56455	48.9413	172.252	1041.84
Classifier 407	C	-161.149	-226.353	356.969	2.86109	666.211	-116.346	-10.1848	65.02	255.553	1585
	MDD	-129.762	-165.063	227.745	2.12644	407.564	-64.9892	-1.44234	57.5129	212.299	1174.07
Classifier 408	C	-174.808	-304.639	359.697	128.131	685.262	18.3623	-5.86593	69.1091	259.7	1644.83
	MDD	-141.974	-233.754	235.399	118.15	452.387	53.6043	2.33094	61.0232	216.234	1206.81
Classifier 409	C	-248.151	-175.822	613.957	-61.44	974.475	-241.379	-1.39672	59.7142	384.588	3034.65
	MDD	-202.159	-110.708	451.917	-57.9738	697.577	-182.852	6.27097	52.746	330.268	2447.43
Classifier 410	C	-180.706	-348.146	437.281	141.823	1066.39	-8.69349	-13.6759	73.8272	278.887	1655.21
	MDD	-144.33	-273.307	312.57	129.525	779.236	29.605	-4.73471	64.6451	231.507	1213.61
Classifier 411	C	-181.368	-330.151	488.428	143.681	915.586	-17.3083	-7.83293	69.4473	263.81	1680.02
	MDD	-148.763	-269.322	364.674	141.133	636.785	30.052	1.76955	61.8998	219.98	1211.18
Classifier 412	C	-147.995	-292.054	484	-31.326	531.388	-111.17	8.82757	56.9587	221.14	1615.21
	MDD	-117.929	-238.79	373.268	-30.5927	269.295	-60.692	20.4525	48.662	178.71	1156.81
Classifier 413	C	-142.406	-247.698	469.281	26.2196	811.475	-139.817	-12.9097	52.3957	226.668	1808.75
	MDD	-108.32	-169.56	318.269	18.4639	501.267	-83.9822	-2.96064	44.0682	179.061	1296.53
Classifier 414	C	-165.898	-246.6	380.92	-23.6418	330.796	-87.1813	-8.24355	72.2453	230.709	2547.05
	MDD	-132.631	-176.251	258.998	-17.5107	112.311	-50.6695	0.57496	63.7064	183.477	2150.45
Classifier 415	C	-143.577	-215.596	345.357	4.76387	591.176	-91.9269	-9.86007	56.2334	222.389	1618.87
	MDD	-110.801	-149.471	225.913	2.78539	347.503	-49.953	-0.73738	48.3091	176.715	1135.82
Classifier 416	C	-183.864	-326.412	477.813	141.238	971.248	-28.8923	-11.3382	68.9176	276.711	1805.06
	MDD	-145.759	-254.57	340.644	127.656	692.77	11.9841	-2.268	61.1418	227.68	1289.49
Classifier 417	C	-150.618	-228.289	404.567	15.8734	457.203	-115.911	5.10963	53.8184	214.027	2182.7
	MDD	-120.633	-162.344	272.007	13.1756	236.215	-68.9695	16.3624	45.5786	172.226	1577.09
Classifier 418	C	-155.622	-257.287	455.323	-24.1379	734.72	-141.943	-8.63894	59.1882	248.179	1906.42
	MDD	-119.009	-167.354	261.346	-23.1164	343.653	-64.8049	2.49765	50.9333	192.634	1303.1
Classifier 419	C	-338.011	40.2664	557.786	-65.7993	1138.6	-364.214	12.3154	57.2507	494.506	3766.83
	MDD	-295.456	109.263	407.162	-59.575	861.199	-311.565	20.6469	49.3128	442.95	3177.07
Classifier 420	C	-143.203	-195.438	341.345	17.8433	562.166	-76.4992	-2.51814	46.8914	219.154	1733.74
	MDD	-114.774	-128.71	190.581	17.266	270.442	-27.2535	5.86641	43.1536	175.281	1151.73
Classifier 421	C	-143.733	-196.245	389.031	19.1226	399.41	-105.642	-6.10151	52.1446	207.8	2245.5
	MDD	-116.276	-130.844	252.072	17.9672	160.724	-57.94	3.17679	46.1277	166.782	1674.54
Classifier 422	C	-166.98	-391.088	597.764	-3.84083	871.381	-108.766	25.4954	54.4587	252.902	2013.31
	MDD	-130.076	-313.884	451.668	-2.33911	590.055	-62.3434	32.558	46.9337	204.382	1499.97
Classifier 423	C	-331.739	-161.72	671.752	-136.599	814.05	-282.055	-6.70204	94.9643	474.242	4399.32
	MDD	-269.19	-100.467	525.847	-127.979	552.504	-221.857	1.87638	83.6779	408.991	3680.18
Classifier 424	C	-153.44	-210.284	376.513	-0.46128	531.237	-122.56	-10.8023	61.3511	244.725	1488.51
	MDD	-125.566	-140.779	231.039	-1.59673	308.233	-74.7641	-1.75948	54.8815	202.732	992.771
Classifier 425	C	-286.709	-309.958	789.044	20.5954	1091.75	-185.803	-3.52526	71.4624	454.4	3222.62
	MDD	-230.116	-237.835	615.397	22.9269	835.043	-130.805	3.96517	63.4787	388.966	2615.03
Classifier 426	C	-154.481	-277.139	460.521	24.1026	537.434	-96.6487	8.08987	56.3618	216.164	2276.81
	MDD	-127.033	-224.598	337.803	28.7942	256.421	-39.392	19.1978	49.0302	176.295	1822.64
Classifier 427	C	-275.038	-265.479	750.505	-122.971	981.42	-244.695	18.3538	67.7085	412.464	3298.18
	MDD	-225.679	-209.517	605.532	-114.607	701.75	-188.075	27.3209	59.5715	356.051	2719.81
Classifier 428	C	-148.468	-194.126	360.469	0.98312	647.632	-118.848	-12.1166	56.6193	235.423	1516.89
	MDD	-118.328	-123.502	209.066	-0.05492	359.433	-69.0542	-3.99303	51.1359	191.859	1002.71
Classifier 429	C	-150.465	-235.045	394.161	-4.54403	666.513	-104.836	-12.6907	58.1425	238.067	1690.52
	MDD	-114.189	-161.898	263.157	4.05337	379.28	-55.7976	-1.60286	48.5239	185.606	1198.56
Classifier 430	C	-134.884	-207.502	378.047	7.79101	580.051	-99.3307	-8.43103	48.8251	212.759	1548.78
	MDD	-104.691	-136.744	240.137	5.4188	358.575	-54.742	0.08338	41.8475	168.463	1109.15
Classifier 431	C	-280.919	-149.641	715.278	-78.402	1177.36	-319.25	0.41141	59.3335	428.519	3625.55
	MDD	-228.959	-92.2818	579.363	-69.9739	896.514	-260.631	8.54716	50.4311	369.425	3043.66
Classifier 432	C	-317.788	-35.808	678.924	-68.7522	1364.25	-407.327	1.68428	56.4147	484.134	3864.92
	MDD	-267.877	51.9801	480.67	-68.4452	996.3	-337.689	11.6963	47.7836	422.663	3149.01
Classifier 433	C	-240.153	-175.664	616.195	-52.0625	1083.04	-223.056	-0.94902	54.9185	364.621	3102.37
	MDD	-194.995	-115.862	473.031	-45.7771	798.684	-169.26	6.98891	47.6409	311.183	2533.7
Classifier 434	C	-171.254	-231.815	400.515	14.9163	483.967	-110.417	-15.6604	68.0567	247.458	2765.45
	MDD	-130.472	-167.206	277.196	13.1937	277.58	-66.3664	-5.52512	58.3924	198.401	2080.51
Classifier 435	C	-152.717	-231.953	390.891	-3.69593	740.317	-111.624	-13.5343	60.7298	234.533	1735.03
	MDD	-115.397	-164.554	259.065	-3.35652	455.928	-61.876	-3.40905	51.9064	185.568	1213.7
Classifier 436	C	-153.479	-256.38	500.141	26.8188	873.16	-156.802	-16.0668	56.6219	241.279	2056.48
	MDD	-114.106	-172.07	322.011	19.7053	491.838	-88.8077	-4.75891	47.8578	188.222	1425.9
Classifier 437	C	-288.046	-160.897	636.86	-123.234	988.322	-220.523	2.46144	73.0316	412.627	3300.12
	MDD	-232.206	-99.297	489.208	-114.513	700.448	-164.852	10.3104	63.6769	352.283	2694.52
Classifier 438	C	-166.804	-238.661	282.785	14.6007	572.232	-77.2048	-10.6526	67.0849	258.212	2021.36
	MDD	-126.169	-155.86	143.673	8.24705	298.24	-28.3996	-0.37993	56.4903	204.47	1455.18
Classifier 439	C	-153.929	-207.616	382.327	-19.3157	544.262	-103.866	-6.42314	57.984	216.335	2658.55
	MDD	-122.136	-133.172	234.742	-19.9314	236.879	-54.7505	2.21907	51.191	174.19	1953.63
Classifier 440	C	-156.933	-244.823	438.974	16.9158	839.374	-148.207	-16.485	62.6923	253.827	1717.32
	MDD	-125.176	-154.568	260.029	14.0395	486.397	-85.6187	-5.15622	53.8213	206.451	1173.53
Classifier 441	C	-136.893	-190.394	347.849	-13.8201	365.701	-92.0359	-3.91033	53.239	203.073	1405.85
	MDD	-110.099	-129.119	218.668	-16.9034	115.367	-44.607	3.99865	47.3513	164.498	977.823
Classifier 442	C	-140.426	-193.921	370.067	13.2311	588.083	-118.168	-5.02781	50.4329	219.928	1429.35
	MDD	-114.707	-118.705	220.272	14.4767	301.181	-66.7982	3.9417	44.0212	178.618	965.043
Classifier 443	C	-142.54	-181.749	370.387	-17.3311	411.812	-102.997	-2.02583	53.827	206.117	1341.71
	MDD	-114.849	-114.346	235.231	-20.6239	153.692	-51.5948	6.13685	47.3735	164.783	915.382
Classifier 444	C	-138.339	-208.665	356.295	5.75778	728.12	-108.28	-10.1764	53.1773	213.723	1620.9
	MDD	-107.837	-143.726	240.768	8.76788	459.389	-61.8721	-0.3117	44.4241	170.48	1161.12
Classifier 445	C	-146.095	-344.481	612.613	17.6495	652.265	-130.358	10.6272	50.2495	229.579	1675.46
	MDD	-115.709	-270.234	458.2	15.1023	369.951	-76.7642	22.3457	42.8118	181.641	1183.85
Classifier 446	C	-247.983	-229.245	710.782	-69.7639	935.001	-254.907	-0.44318	61.0989	392.882	3174.27
	MDD	-201.42	-161.255	549.277	-65.5763	674.305	-194.3	7.08494	53.3388	336.707	2610.84
Classifier 447	C	-158.776	-330.09	625.609	-1.82661	499.544	-167.21	-14.0772	63.8753	254.638	2771.31
	MDD	-118.751	-220.674	411.622	2.19188	245.141	-96.3975	-2.67168	52.712	194.95	2041.81
Classifier 448	C	-262.162	-147.964	540.662	-68.1913	913.078	-225.201	2.53663	58.4212	401.904	3500.06
	MDD	-211.6	-97.2643	396.269	-61.0225	639.203	-163.111	10.7265	51.7301	343.579	2854.64
Classifier 449	C	-270.731	-148.233	631.817	-81.024	964.824	-270.677	39.2585	44.3634	384.911	3406.82
	MDD	-224.614	-103.436	496.872	-73.1708	665.163	-206.954	49.8821	36.9406	330.509	2821.1
Classifier 450	C	-148.37	-198.819	387.294	-46.9589	441.93	-99.0811	-2.9765	58.517	215.07	1424.08
	MDD	-120.367	-133.507	260.573	-52.2129	143.174	-45.6765	6.58954	51.5755	172.315	977.526
Classifier 451	C	-141.122	-307.68	536.896	-7.12488	595.018	-115.344	14.8259	48.3471	215.703	1455.62
	MDD	-112.546	-248.771	401.46	-6.56343	358.194	-67.1361	24.9546	42.7229	171.867	995.062
Classifier 452	C	-148.762	-304.872	596.08	21.3528	844.72	-174.198	-16.367	55.8203	249.103	1962.79
	MDD	-109.841	-199.45	371.399	14.9252	490.513	-95.6403	-4.08005	46.9398	188.789	1312.23
Classifier 453	C	-148.537	-264.587	471.362	15.5703	632.009	-112.629	-6.5976	56.3344	235.211	1651.39
	MDD	-118.818	-198.676	332.026	14.6676	390.797	-64.6462	1.88698	50.1538	191.885	1172.73
Classifier 454	C	-137.933	-205.39	354.409	5.40031	589.691	-91.176	-2.83027	48.3185	211.061	1724.87
	MDD	-108.929	-145.379	233.954	6.34969	296.091	-44.4076	5.25974	42.753	168.8	1209.53
Classifier 455	C	-209.792	-390.66	564.132	164.124	953.969	-33.9109	-12.5654	90.1508	306.255	1653.85
	MDD	-174.318	-323.164	421.696	166.035	639.432	24.9026	-2.84239	80.8832	260.46	1223.77
Classifier 456	C	-150.884	-243.045	456.834	3.21372	605.346	-144.236	-11.8771	60.508	222.424	2482.65
	MDD	-117.027	-149.333	258.568	6.31961	293.098	-74.2275	-0.79207	52.689	165.874	2007.12
Classifier 457	C	-157.048	-286.382	565.78	31.0222	658.043	-162.648	-12.1477	62.4435	232.62	2549.94
	MDD	-122.678	-171.617	333.951	22.0734	309.464	-95.0488	-1.07402	52.9361	184.89	1771.95
Classifier 458	C	-159.344	-203.125	361.48	-22.3018	494.249	-99.2192	-4.64876	62.4157	231.408	1588.94
	MDD	-125.381	-132.72	230.633	-25.5298	207.566	-50.8814	3.79297	54.8395	185.077	1071.3
Classifier 459	C	-299.051	-112.926	772.122	-47.3618	1018.93	-343.359	4.85262	56.1766	424.338	4924.56
	MDD	-248.495	-59.016	623.523	-41.5941	754.208	-282.007	12.092	48.9513	369.487	4241.8
Classifier 460	C	-138.833	-201.644	339.217	8.50975	491.399	-84.885	-2.93777	52.337	206.833	1524.62
	MDD	-111.147	-133.242	193.928	6.16596	255.95	-35.6525	5.28029	45.6153	167.678	1078.18
Classifier 461	C	-160.537	-311.072	524.524	-6.07583	846.302	-146.272	-13.0557	63.2691	263.668	2066.61
	MDD	-119.266	-215.06	336.34	-2.96568	502.175	-76.4128	-2.55244	53.2281	204.668	1454.23
Classifier 462	C	-150.442	-205.26	377.996	-13.6237	457.243	-114.384	-3.34433	60.2064	226.589	1331.42
	MDD	-125.563	-125.558	215.624	-12.2178	197.5	-66.6278	4.89937	53.3549	190.255	857.035
Classifier 463	C	-166.238	-223.489	370.631	24.0158	401.215	-98.4898	-9.6176	65.5456	243.989	2440.44
	MDD	-134.42	-155.439	226.879	21.9983	195.588	-47.6118	-0.38381	57.6458	200.732	1892.8
Classifier 464	C	-178.113	-290.684	533.908	12.7393	551.438	-159.143	-13.0206	77.2103	263.803	2417.48
	MDD	-142.558	-221.352	397.7	15.5898	324.155	-108.684	-3.98377	67.4807	218.781	1895.24
Classifier 465	C	-140.006	-207.651	375.929	7.92285	456.111	-110.067	-5.7083	53.8377	217.365	1428.12
	MDD	-112.413	-140.072	239.502	5.53029	240.66	-64.2406	2.19635	47.1433	177.714	993.477
Classifier 466	C	-142.978	-277.747	509.729	-6.91231	675.828	-132.4	-9.67113	55.8352	230.316	1761.65
	MDD	-111.6	-193.971	334.566	-15.9055	312.076	-65.2968	0.40103	48.8578	181.813	1261.57
Classifier 467	C	-132.407	-195.775	376.553	9.36082	458.746	-103.616	-5.47056	48.7469	201.083	1460.33
	MDD	-104.04	-129.428	243.809	7.01574	233.478	-58.2875	2.72425	41.8847	160.137	1033.49
Classifier 468	C	-209.561	-344.909	461.458	199.036	901.488	2.34247	-4.37679	79.2145	309.583	1651.7
	MDD	-181.338	-273.381	324.779	194.201	658.585	44.8235	4.13187	72.1609	268.92	1196.96
Classifier 469	C	-153.147	-293.067	407.026	3.52578	419.351	-67.3441	31.0379	48.8859	223.44	1494.04
	MDD	-125.577	-231.642	280.199	3.63267	199.416	-25.3466	40.7777	42.1494	181.986	1086.02
Classifier 470	C	-153.052	-255.214	467.931	20.3626	689.224	-128.555	-12.8187	58.826	236.375	1920.43
	MDD	-118.046	-180.739	318.572	11.105	380.862	-71.139	-2.29292	50.6762	187.666	1380.1
Classifier 471	C	-136.95	-216.467	408.196	-16.3507	504.95	-95.1009	-5.97006	49.6819	213.679	1510.92
	MDD	-107.757	-150.105	258.456	-19.5469	234.866	-43.3627	2.81466	44.9917	168.131	1040.64
Classifier 472	C	-154.76	-200.633	393.401	23.5206	422.788	-108.094	-7.99936	58.7374	215.317	2369.08
	MDD	-124.658	-130.204	257.306	25.4844	191.594	-62.9411	1.61595	50.528	174.429	1783.61
Classifier 473	C	-201.482	-324.655	465.742	176.093	742.644	-9.83739	-8.31774	77.8054	288.26	1784.03
	MDD	-166.494	-249.261	323.425	166.907	502.443	30.6474	0.86397	69.2552	243.021	1285.62
Classifier 474	C	-141.274	-173.331	266.146	2.43317	533.223	-87.5928	-6.14495	52.8832	211.613	1640.19
	MDD	-109.951	-109.746	156.587	4.87898	285.337	-43.2794	3.1671	44.1507	168.247	1173.21
Classifier 475	C	-153.098	-262.776	474.768	-21.5519	486.406	-141.075	-8.18552	62.5827	244.835	1585.89
	MDD	-120.583	-180.074	293.897	-23.7473	215.426	-75.5241	1.88506	55.5852	193.963	1025.06
Classifier 476	C	-151.562	-196.613	390.795	2.28191	440.712	-115.807	-8.10006	57.6978	212.807	2320.36
	MDD	-119.257	-136.75	270.869	0.22337	180.117	-62.0735	2.4356	49.9734	167.879	1708.5
Classifier 477	C	-150.683	-215.462	378.675	-13.1906	390.606	-102.959	-7.68174	60.7103	215.077	2327.65
	MDD	-119.259	-156.357	261.294	-14.9307	159.941	-56.3952	0.61186	52.9426	174.878	1830.4
Classifier 478	C	-266.055	-151.011	537.712	-69.4156	919.566	-229.605	16.6437	59.5642	395.318	3061.94
	MDD	-221.211	-91.2943	397.671	-63.742	645.46	-175.039	27.5305	50.6774	340.662	2478.68
Classifier 479	C	-163.086	-239.789	369.575	-4.47186	585.995	-102.113	-12.5704	68.9235	235.136	2414.65
	MDD	-125.861	-171.621	247.824	-2.01421	336.686	-55.64	-3.03637	58.5641	189.355	1882.94
Classifier 480	C	-148.52	-187.306	381.358	-9.8454	534.359	-111.625	-7.30788	56.4756	214.918	1563.12
	MDD	-116.343	-126.306	262.725	-14.3876	284.498	-63.8414	1.69313	48.777	171.744	1090.26
Classifier 481	C	-269.304	-46.8036	478.18	-76.779	970.788	-269.813	8.19757	50.4848	396.988	3490.6
	MDD	-222.202	8.62283	333.583	-72.606	702.045	-210.114	15.5789	43.7143	342.835	2890.07
Classifier 482	C	-146.351	-181.506	390.506	-8.84728	431.73	-89.9633	-5.81252	51.0733	215.696	1514.97
	MDD	-115.893	-113.35	247.272	-9.94594	202.527	-46.5201	3.49304	45.2091	170.696	986.731
Classifier 483	C	-142.9	-191.422	288.746	-20.5854	461.985	-64.0495	-0.73359	55.1707	209.877	1508.4
	MDD	-118.249	-123.642	151.45	-20.2008	208.29	-18.5829	7.75158	48.8283	172.613	1077.01
Classifier 484	C	-241.553	-225.384	653.195	-57.4232	1029.7	-214.925	14.8337	54.2683	362.051	3019.25
	MDD	-197.102	-169.704	507.331	-52.4048	744.26	-159.237	24.0774	47.2492	309.391	2439.85
Classifier 485	C	-141.703	-240.715	420.266	-18.2522	387.641	-100.028	9.61676	52.6728	202.941	1428.46
	MDD	-113.716	-186.878	300.066	-18.1277	152.463	-49.3306	20.8072	44.9736	162.674	996.137
Classifier 486	C	-242.176	-152.974	595.567	-57.1777	856.051	-237.709	-3.53729	53.4614	378.017	3325.75
	MDD	-193.681	-100.078	449.65	-50.8781	587.68	-177.211	4.86634	47.3949	319.887	2650.14
Classifier 487	C	-145.358	-282.068	515.903	7.90642	689.38	-134.081	-8.69203	55.2905	235.48	1756.54
	MDD	-113.906	-193.099	320.867	15.5752	368.702	-55.0528	1.93321	47.0695	183.327	1257.26
Classifier 488	C	-180.585	-294.72	402.501	118.345	686.41	-26.5609	-3.43561	70.1484	265.548	1566.92
	MDD	-149.159	-226.053	269.169	113.475	462.335	16.516	4.8064	62.3341	223.137	1137.63
Classifier 489	C	-214.401	-396.786	576.711	120.708	992.563	-37.8502	-12.3543	85.9152	326.48	1806.72
	MDD	-171.287	-297.537	402.865	104.218	654.414	12.9645	-1.61211	75.5442	268.003	1260.27
Classifier 490	C	-322.078	-79.3061	516.404	-161.217	785.915	-248.042	-3.23357	90.434	464.399	3162.8
	MDD	-266.322	-16.9386	371.088	-153.894	506.426	-189.802	5.20801	80.6708	402.242	2554.62
Classifier 491	C	-160.506	-274.186	543.931	54.8816	742.006	-160.548	-12.7237	60.7062	233.04	2900.04
	MDD	-127.596	-191.896	378.137	50.5602	459.322	-109.263	-3.34952	53.3502	185.414	2406.35
Classifier 492	C	-135.805	-238.657	418.547	1.95789	658.643	-104.799	-7.23455	52.135	214.001	1578.13
	MDD	-107.745	-177.298	280.245	0.51781	432.634	-54.4321	1.34893	46.6927	172.045	1091.81
Classifier 493	C	-249.527	-107.586	498.615	-54.2349	914.021	-232.123	1.5636	55.766	378.954	3041.83
	MDD	-206.577	-45.315	353.022	-51.3078	656.097	-177.131	9.70558	48.6353	326.464	2455.62
Classifier 494	C	-251.738	-204.223	579.592	33.5599	1067.85	-167.711	-1.26372	64.3112	375.441	2809.27
	MDD	-209.223	-144.292	437.039	40.8283	774.122	-110.484	7.26318	56.9226	323.883	2234.2
Classifier 495	C	-252.572	-67.3526	448.478	-63.1798	824.505	-232.401	3.95309	55.8396	380.843	2838.14
	MDD	-214.934	6.68922	280.313	-57.2754	515.779	-172.953	12.8777	48.0774	333.623	2266.35
Classifier 496	C	-146.998	-244.793	353.092	-22.0934	371.334	-65.45	23.754	50.2553	204.034	1501.01
	MDD	-120.873	-199.652	243.234	-20.6056	88.4438	-11.6208	36.3631	42.7229	165.378	1087.98
Classifier 497	C	-346.385	-278.51	709.208	17.4076	1161.5	-226.927	-20.2217	101.765	523.244	4932.2
	MDD	-276.774	-216.815	552.007	21.4407	895.038	-164.69	-10.8262	90.723	451.052	4072.03
Classifier 498	C	-142.417	-237.691	386.779	-16.1734	582.873	-104.52	4.51199	53.9875	209.647	1520.4
	MDD	-113.201	-192.282	285.61	-18.5178	308.919	-51.7561	18.1086	46.1461	166.167	1027.37
Classifier 499	C	-140.156	-179.904	375.188	-11.0027	520.814	-97.0741	-4.30352	51.4842	200.987	1415.65
	MDD	-112.697	-114.449	245.847	-6.91943	235.372	-47.6607	5.59888	44.2679	159.782	934.414
Classifier 500	C	-162.904	-241.853	434.304	10.7287	730.808	-119.345	-12.2004	62.6481	243.544	1974.3
	MDD	-122.597	-173.297	293.846	7.87668	428.465	-69.1073	-2.85679	54.5171	193.42	1360.32
Classifier 501	C	-140.822	-189.581	398.883	-16.9936	837.131	-126.489	-7.25279	49.4704	210.104	1626.17
	MDD	-108.952	-120.096	248.532	-15.6813	430.896	-61.4294	2.68689	42.793	163.944	1091.75
Classifier 502	C	-140.849	-79.4258	232.487	-31.6588	422.977	-100.811	-0.04025	51.2756	187.635	1017.99
	MDD	-119.034	0.26071	72.1071	-34.2177	116.979	-47.6805	8.99974	45.9835	149.426	522.932
Classifier 503	C	-169.789	-292.267	514.27	24.7253	742.948	-125.546	5.90526	58.4724	243.835	2671.25
	MDD	-134.895	-223.046	371.846	23.9986	455.581	-75.1312	12.8719	51.6629	200.528	2062.75
Classifier 504	C	-150.657	-230.998	430.369	-3.85482	413.748	-107.961	9.62461	53.5756	205.115	2073.37
	MDD	-121.252	-170.359	309.154	-7.39312	154.909	-57.1774	19.6481	46.1868	163.219	1564.49
Classifier 505	C	-156.321	-244.238	432.919	0.84059	631.48	-127.854	-13.175	62.3698	255.662	1542.1
	MDD	-124.588	-179.39	292.37	-1.1519	420.506	-81.2421	-4.21944	56.1671	209.318	1067.04
Classifier 506	C	-252.636	-212.4	744.545	-78.2021	954.802	-238.057	-1.04021	49.1114	408.708	3287.45
	MDD	-199.103	-147.224	565.381	-67.72	651.463	-171.248	6.25435	42.2513	346.632	2707.03
Classifier 507	C	-140.283	-179.837	303.337	-18.3277	543.177	-81.0989	-1.54587	50.1771	206.497	1667.74
	MDD	-111.572	-116.902	166.306	-21.8171	205.866	-24.452	6.47468	45.0238	164.775	1183.78
Classifier 508	C	-165.582	-272.194	538.307	14.9422	789.947	-164.123	-15.0951	60.6171	250.496	2983.23
	MDD	-122.951	-178.139	346.103	16.3124	433.017	-93.8755	-3.882	50.8414	192.686	2190.89
Classifier 509	C	-148.911	-190.413	338.085	-18.4393	237.114	-88.5677	-5.50033	62.7208	196.31	2536.6
	MDD	-122.751	-118.985	181.913	-19.9855	-40.037	-35.9532	2.85067	58.0258	151.916	2205.52
Classifier 510	C	-139.483	-200.998	379.074	5.94256	596.004	-113.804	-7.179	52.3569	215.579	1457.83
	MDD	-111.373	-134.557	241.6	4.49994	356.213	-68.2429	1.01716	45.7182	176.234	1013.79
Classifier 511	C	-157.588	-246.804	430.664	-1.2927	453.367	-121.092	-7.78228	64.8028	221.157	2738.68
	MDD	-126.116	-165.371	260.064	-8.00654	161.938	-63.9523	1.90256	57.5873	175.24	2211.42
Classifier 512	C	-152.3	-288.626	530.234	13.2674	610.606	-131.339	-5.53977	60.4995	237.903	1610.84
	MDD	-121.056	-214.618	380.117	14.1202	366.097	-79.7359	2.35326	52.5832	194.658	1180.13
Classifier 513	C	-149.452	-241.799	482.975	12.984	894.754	-136.616	-8.72037	53.5597	224.3	1814.36
	MDD	-114.331	-169.735	319.253	18.1284	497.721	-68.7264	0.68181	45.9209	178.144	1283.3
Classifier 514	C	-251.271	-204.359	735.797	-76.7098	968.492	-235.907	-1.7746	50.6505	402.505	3233.46
	MDD	-199.275	-138.581	568.096	-69.7733	683.858	-177.358	5.80028	44.053	340.032	2640.25
Classifier 515	C	-141.698	-250.698	460.986	27.0884	787.654	-122.859	-10.2028	51.6441	225.647	1738.53
	MDD	-111.091	-158.512	280.117	19.6063	446.926	-65.6875	0.22251	44.0349	178.658	1193.59
Classifier 516	C	-255.955	-190.066	603.512	-71.0056	1076.37	-224.65	-6.6072	65.6802	389.532	3255.33
	MDD	-202.039	-126.481	455.059	-64.452	785.195	-168.438	1.52335	56.6024	329.525	2648.3
Classifier 517	C	-164.665	-299.236	479.026	-38.7323	204.892	-93.5051	-4.10111	73.5244	234.138	2532.73
	MDD	-132.595	-231.339	347.521	-37.5347	17.3529	-49.4855	3.50131	65.1512	193.405	2029.6
Classifier 518	C	-140.272	-208.35	334.097	-13.7393	514.395	-84.41	-5.17043	55.9049	210.726	1523.59
	MDD	-113.495	-152.077	213.677	-19.2549	272.743	-36.6571	3.55962	50.5467	171.004	1041.08
Classifier 519	C	-144.33	-226.017	400.688	21.4332	585.636	-103.513	0.14988	51.1754	213.971	1661.67
	MDD	-114.369	-178.139	302.046	22.6188	334.16	-57.6795	13.9343	42.5332	169.799	1175.08
Classifier 520	C	-161.916	-226.641	341.452	18.5726	489.608	-95.1818	-10.2312	65.1249	243.887	1790.55
	MDD	-125.024	-163.035	225.889	18.7214	272.066	-48.2181	-1.19128	55.4451	197.198	1313.86
Classifier 521	C	-304.296	-275.176	889.774	-167.476	1250.97	-277.113	1.28111	65.826	484.699	4138.17
	MDD	-239.978	-202.963	699.41	-152.309	887.997	-210.121	8.36616	58.516	412.244	3383.75
Classifier 522	C	-160.004	-274.852	466.032	29.8631	740.595	-141.196	-15.5613	65.067	257.3	1849.9
	MDD	-124.928	-201.528	322	24.9911	459.808	-84.3963	-5.42962	56.3007	208.518	1349.71
Classifier 523	C	-160.79	-289.528	433.755	6.18434	652.922	-113.705	5.49579	60.6905	246.818	1716.24
	MDD	-125.844	-227.299	325.053	7.1532	411.138	-69.4441	16.6824	50.8491	199.383	1228.02
Classifier 524	C	-152.538	-255.366	451.174	-4.93888	773.98	-141.169	-12.8025	60.0404	242.538	1762.45
	MDD	-114.861	-175.1	273.802	0.72055	435.093	-64.7292	-2.03603	50.5325	189.072	1267.68
Classifier 525	C	-139.393	-181.359	298.012	8.52027	432.246	-69.4054	-1.60174	48.5088	212.621	1510.98
	MDD	-113.114	-105.781	143.84	8.25999	204.446	-25.1258	7.19185	42.5325	170.871	1050.2
Classifier 526	C	-147.705	-290.702	494.829	-9.17415	866.451	-107.121	15.7161	46.4654	218.644	1839.9
	MDD	-115.972	-220.931	356.093	-11.6547	517.428	-58.4778	23.0805	40.7732	174.966	1308.66
Classifier 527	C	-175.211	-333.976	501.288	123.312	798.688	-23.9816	-6.62365	66.5399	264.604	1596.43
	MDD	-143.493	-266.915	367.676	124.895	543.37	22.5333	2.28281	59.021	220.011	1166.84
Classifier 528	C	-154.655	-244.862	457.653	26.9825	627.736	-117.082	-8.08137	59.5485	232.081	1680.43
	MDD	-122.814	-183.201	324.73	24.9414	395.669	-68.2442	0.53093	52.2498	190.149	1212.25
Classifier 529	C	-165.58	-263.553	496.886	8.95313	537.936	-144.053	-14.4121	70.1413	243.856	2419.64
	MDD	-129.388	-192.274	350.972	6.57554	326.391	-94.0026	-5.84008	60.9275	199.684	1859.77
Classifier 530	C	-198.124	-374.051	546.341	141.184	859.905	-45.2885	-5.61933	80.8765	290.907	1637.19
	MDD	-159.709	-293.246	390.409	129.234	590.331	0.09056	2.43794	71.472	243.934	1208.94
Classifier 531	C	-135.328	-193.052	386.561	4.98907	564.642	-114.344	-5.12741	50.4245	201.683	1414.07
	MDD	-108.175	-117.931	229.903	5.88919	276.322	-59.0605	3.34169	43.232	162.48	982.147
Classifier 532	C	-168.033	-212.367	204.052	-1.32929	577.674	-53.8543	-7.15211	66.1297	254.228	2072.71
	MDD	-126.706	-140.951	106.294	1.19022	311.469	-18.1903	1.71137	55.4474	202.218	1490.16
Classifier 533	C	-152.17	-232.954	435.299	17.6077	366.885	-118.325	-6.17343	59.1243	221.399	2278.54
	MDD	-121.575	-173.408	306.828	16.0836	149.5	-70.4067	2.47585	52.806	178.804	1735.13
Classifier 534	C	-191.031	-350.875	472.974	148.939	1144.3	-7.01864	-10.6909	74.972	285.4	1702.17
	MDD	-157.542	-269.494	321.988	139.339	866.13	31.8714	-1.71719	66.8315	240.859	1216.49
Classifier 535	C	-143.062	-232.324	402.955	14.1361	672.963	-114.158	-6.98162	53.8312	224.469	1615.3
	MDD	-113.276	-171.437	274.41	15.0758	389.606	-59.0813	1.93434	47.1856	180.83	1175.21
Classifier 536	C	-151.197	-264.098	501.656	4.02629	660.126	-152.298	-13.5754	59.7136	232.291	2396.68
	MDD	-115.115	-176.546	308.383	6.35443	371.804	-76.6643	-1.97833	50.2168	179.265	1779.8
Classifier 537	C	-183.213	-330.286	498.932	115.871	901.63	-17.5672	-10.1816	68.9078	274.736	1650.61
	MDD	-146.087	-254.018	351.177	108.503	618.791	25.2608	-1.20039	60.6453	226.6	1204.56
Classifier 538	C	-144.196	-261.601	478.061	-3.75671	610.172	-128.916	-8.72957	54.4621	232.579	1759.58
	MDD	-110.094	-163.652	277.615	1.65605	311.743	-59.9555	2.20096	45.0517	178.661	1221.51
Classifier 539	C	-155.181	-234.755	369.905	33.0039	520.371	-66.8148	-2.25008	57.6203	227.548	1786.9
	MDD	-127.207	-176.581	247.276	35.2672	293.67	-19.6515	6.31858	50.8705	187.703	1356.91
Classifier 540	C	-282.476	-242.981	643.258	1.18581	1053.87	-169.16	-5.58804	78.4348	416.23	3300.27
	MDD	-229.057	-181.878	496.914	0.51779	786.267	-116.462	2.17465	69.5836	358.647	2714.55
Classifier 541	C	-132.028	-179.764	352.954	5.88365	618.725	-114.152	-7.40285	49.1248	197.613	1438.9
	MDD	-104.488	-129.041	250.075	13.0295	321.925	-60.3095	2.81142	41.2381	157.626	1024.67
Classifier 542	C	-161.773	-224.785	375.615	-3.6963	343.184	-80.3821	13.9409	58.7064	222.944	1404.85
	MDD	-133.917	-159.986	254.38	-3.29164	106.369	-36.3256	25.1143	50.3703	181.359	933.374
Classifier 543	C	-143.518	-211.327	403.678	2.28018	620.539	-127.514	-5.18135	55.1012	215.451	1471.65
	MDD	-113.057	-144.691	243.873	3.32185	325.217	-62.7852	3.65681	47.3222	174.792	1078.77
Classifier 544	C	-266.603	-258.388	676.245	-70.8778	1039.18	-241.256	16.3324	65.4376	406.081	3209.97
	MDD	-215.891	-200.866	536.996	-64.7336	770.659	-184.223	26.0201	56.313	347.275	2615.91
Classifier 545	C	-160.487	-216.346	389.673	19.5731	683.463	-117.773	-15.8531	63.2868	247.004	1752.05
	MDD	-126.811	-152.83	256.462	20.0339	422.911	-64.103	-5.79688	54.6433	202.069	1286.41
Classifier 546	C	-134.742	-188.896	361.846	18.7339	545.229	-96.7659	-4.99876	47.8916	203.774	1486.96
	MDD	-109.675	-129.213	228.426	19.7188	289.52	-46.7064	3.31296	42.8713	165.463	1023.67
Classifier 547	C	-251.085	-467.54	635.551	193.875	1628.72	-34.804	-21.7779	104.293	365.592	2447.64
	MDD	-193.787	-373.021	473.76	174.186	1232.58	7.32552	-11.8944	90.822	304.582	1852.32
Classifier 548	C	-315.572	-219.67	733.698	15.8225	1450.07	-233.687	1.92285	66.3415	474.502	4426.03
	MDD	-256.007	-146.443	548.245	20.5504	1089.15	-170.807	9.32008	59.4311	407.892	3624.83
Classifier 549	C	-143.351	-207.991	382.475	12.2321	558.369	-102.285	-6.5923	53.1882	217.899	1609.49
	MDD	-115.544	-129.309	243.06	14.4088	328.989	-62.4789	2.67372	44.8575	176.451	1125.13
Classifier 550	C	-158.383	-213.606	386.466	26.2741	618.985	-108.005	-16.3016	61.645	246.249	1759.61
	MDD	-126.143	-160.387	265.289	25.2635	368.11	-56.7506	-3.35295	53.1814	200.753	1286.22
Classifier 551	C	-295.439	-294.923	697.322	92.1298	1108.64	-145.41	-1.73611	81.7493	424.597	3954.69
	MDD	-247.166	-236.974	553.374	95.7233	872.93	-90.0489	5.40476	73.8243	371.866	3318.91
Classifier 552	C	-250.324	-201.745	692.57	-74.2532	849.427	-218.235	-1.49751	51.1404	403.537	3229.63
	MDD	-199.69	-134.332	520.427	-64.9166	552.928	-156.089	6.62934	43.6298	344.165	2630.38
Classifier 553	C	-170.779	-304.834	546.369	27.8406	624.565	-152.409	-11.613	70.9896	248.579	2970.74
	MDD	-137.966	-225.265	383.977	22.0776	344.799	-97.002	-2.33889	63.4941	201.865	2442.38
Classifier 554	C	-142.856	-246.242	437.698	-35.97	483.045	-99.1145	-6.74856	56.6961	223.052	1561.28
	MDD	-112.404	-178.645	295.422	-35.6536	241.78	-50.4375	2.1646	50.3163	178.203	1091.28
Classifier 555	C	-159.59	-238.535	466.476	7.795	454.984	-148.064	-7.10372	69.326	209.955	2653.84
	MDD	-127.66	-168.01	321.41	6.88989	230.072	-100.356	0.62066	61.7865	167.619	2200.34
Classifier 556	C	-170.001	-272.348	372.079	108.33	741.265	-20.5813	-4.85815	64.7512	249.495	1590.33
	MDD	-139.07	-211.023	247.263	102.377	500.93	22.5701	3.28796	57.9608	208.111	1149.07
Classifier 557	C	-145.683	-233.77	455.928	-17.0637	433.075	-101.659	15.481	49.4617	200.129	1344.8
	MDD	-116.981	-172.121	319.869	-18.1747	181.886	-50.0291	24.9664	42.612	159.225	912.106
Classifier 558	C	-152.05	-199.221	359.439	1.26157	546.282	-105.328	-8.19133	58.1217	230.472	1569.85
	MDD	-122.662	-88.7471	158.994	-11.5355	176.681	-45.1711	4.183	50.0119	179.525	897.379
Classifier 559	C	-135.202	-248.251	463.36	26.2377	776.324	-129.998	-12.1458	49.6903	220.522	1731.48
	MDD	-104.291	-163.906	297.53	16.1276	465.315	-72.3128	-2.1329	42.4443	172.687	1210.49
Classifier 560	C	-140.035	-247.206	438.546	8.0586	657.255	-112.971	6.39162	47.6444	209.441	1564.9
	MDD	-109.474	-185.696	308.62	6.81075	382.443	-61.2683	15.7985	40.5525	166.899	1116.82
Classifier 561	C	-137.786	-177.184	286.462	-18.8861	368.394	-68.8667	-1.5026	52.3735	202.918	1475.57
	MDD	-112.213	-118.542	161.72	-20.5667	124.386	-22.9169	6.34172	46.609	166.227	1055.95
Classifier 562	C	-158.335	-252.087	444.354	3.06611	956.975	-144.581	-15.3629	60.9079	247.549	1993.72
	MDD	-118.396	-155.555	274.239	-8.63798	484.951	-72.068	-2.00201	50.6925	188.273	1312.35
Classifier 563	C	-157.341	-359.928	629.458	0.53227	631.216	-164.358	16.0665	55.533	247.966	1660.56
	MDD	-121.694	-271.356	449.93	1.87525	362.721	-99.8257	24.3541	46.8945	196.549	1166.67
Classifier 564	C	-158.273	-211.633	434.251	-14.5051	472.071	-111.057	-2.76107	61.6812	221.462	1498.73
	MDD	-125.723	-144.95	294.207	-16.4427	232.747	-62.1509	5.47354	53.6691	179.902	1061.6
Classifier 565	C	-145.805	-139.147	315.629	-46.2573	192.936	-88.4286	2.76275	56.3663	194.083	1142.89
	MDD	-121.182	-72.8266	185.558	-48.2758	-44.7259	-44.057	11.032	50.1554	156.648	702.009
Classifier 566	C	-151.422	-196.536	366.361	7.72013	652.625	-116.572	-10.6265	54.9448	242.868	1569.26
	MDD	-121.612	-114.803	202.031	6.14854	336.308	-67.2045	-1.99494	49.4111	196.561	1029.59
Classifier 567	C	-139.872	-214.466	396.124	10.1675	647.039	-114.548	-7.01769	50.2567	221.524	1657.04
	MDD	-110.68	-143.285	246.433	6.57773	353.708	-64.2772	1.35819	44.8975	178.479	1090.96
Classifier 568	C	-142.373	-242.377	444.888	0.04141	730.885	-116.718	-10.2486	54.5766	222.845	1669.54
	MDD	-112.892	-155.956	268.139	-7.37792	405.648	-61.1663	0.32769	47.8273	177.046	1102.77
Classifier 569	C	-138.741	-178.459	379.85	-10.5052	482.705	-95.1228	-4.3067	49.2225	202.538	1463.24
	MDD	-110.464	-110.907	230.241	-13.8592	217.11	-44.3059	4.65778	44.0149	160.195	934.972
Classifier 570	C	-329.284	-186.805	802.557	-184.548	981.631	-296.409	1.14143	72.2759	507.241	4024.08
	MDD	-264.765	-117.257	628.502	-167.446	708.803	-237.322	8.6543	62.9873	436.712	3348.55
Classifier 571	C	-150.417	-319.795	608.464	-3.90747	517.942	-152.488	-11.4815	57.1002	256	1829.73
	MDD	-111.482	-211.617	387.46	2.05118	263.2	-81.7855	-0.3221	47.5797	193.078	1254.13
Classifier 572	C	-200.558	-405.976	451.748	130.687	751.61	16.1064	5.67465	83.5867	290.228	1640.67
	MDD	-161.138	-335.563	341.202	122.267	519.688	49.6004	15.5564	72.385	242.284	1207.59
Classifier 573	C	-149.12	-268.349	524.574	8.87056	699.593	-141.069	-14.2554	53.3574	247.332	1826.55
	MDD	-110.571	-167.711	322.196	10.8536	388.762	-74.1941	-2.60889	44.2376	186.364	1259.36
Classifier 574	C	-139.518	-254.823	479.733	-1.47204	594.914	-115.254	-7.30589	53.6476	219.339	1539.57
	MDD	-108.74	-182.069	330.99	0.77253	374.047	-69.6533	1.24326	46.6924	174.454	1068.5
Classifier 575	C	-376.317	-124.31	639.503	-60.8184	1172.92	-351.788	-2.33213	95.365	588.802	3701.32
	MDD	-326.734	-66.9559	497.2	-52.033	897.97	-291.526	6.01271	86.9862	530.555	3139.26
Classifier 576	C	-185.131	-364.22	567.077	130.86	996.046	-78.9246	-15.0752	74.4412	278.137	2389.44
	MDD	-147.707	-279.944	403.727	114.796	686.591	-26.3352	-5.4279	65.6076	229.72	1819.68
Classifier 577	C	-150.416	-244.522	470.266	4.30243	753.793	-140.045	-14.5499	58.1272	232.722	1873.87
	MDD	-114.889	-167.094	310.157	-2.54947	421.116	-78.5997	-3.58304	49.4481	184.098	1336.93
Classifier 578	C	-149.542	-209.756	377.056	11.0233	676.483	-116.953	-12.3511	58.4713	232.86	1576.21
	MDD	-119.967	-151.09	247.271	15.2885	391.432	-60.3622	-2.76204	51.4306	190.427	1127.26
Classifier 579	C	-159.944	-245.862	449.789	11.474	499.422	-131.306	-5.47891	58.8266	233.455	2693.67
	MDD	-123.311	-160.445	265.508	13.859	164.946	-60.46	4.80971	50.8619	180.373	2005.88
Classifier 580	C	-153.135	-257.164	464.877	22.8783	748.909	-135.324	-12.6926	59.6175	246.317	1696.76
	MDD	-121.764	-187.772	315.248	17.8115	436.252	-78.8231	1.07033	51.2888	198.672	1171.45
Classifier 581	C	-142.784	-236.331	417.122	-11.9291	520.167	-94.4966	-5.63679	53.2248	221.978	1636.81
	MDD	-112.702	-155.409	247.417	-18.135	224.902	-38.6991	3.96265	46.5651	175.987	1161.24
Classifier 582	C	-198.208	-362.559	548.788	162.998	1108.91	-61.1863	-11.274	75.2434	297.242	1962.05
	MDD	-160.566	-282.42	380.697	149.72	713.2	1.1406	8.73599	63.3246	242.201	1321.46
Classifier 583	C	-161.423	-298.132	570.14	-0.41109	330.802	-146.371	-6.44137	69.7345	226.991	2462.18
	MDD	-125.64	-221.163	418.204	0.02892	140.687	-97.3209	1.16824	59.8242	184.564	1927.76
Classifier 584	C	-156.139	-194.101	393.968	12.111	492.934	-101.441	-2.53246	55.163	215.087	2391.87
	MDD	-127.947	-118.809	237.408	12.3716	155.345	-44.4071	6.3163	49.2683	173.666	1756.92
Classifier 585	C	-174.699	-286.254	431.925	120.949	641.209	-29.1054	-8.23215	66.825	250.458	2215
	MDD	-143.997	-217.29	288.9	119.044	382.237	14.7654	0.3844	61.043	204.435	1799.19
Classifier 586	C	-140.154	-224.147	415.288	10.3438	612.142	-100.101	-8.90427	49.351	222.15	1622.4
	MDD	-107.382	-149.805	272.326	10.3078	361.259	-56.079	0.04707	42.1249	174.586	1151.04
Classifier 587	C	-210.896	-304.384	344.029	156.217	832.416	5.77434	-6.02182	84.9135	309.204	1565.09
	MDD	-182.379	-237.967	213.719	153.987	583.077	49.2077	2.74764	77.7278	268.69	1132.97
Classifier 588	C	-146.498	-205.542	378.465	27.7001	694.065	-101.49	-6.64664	50.0008	223.594	1801.33
	MDD	-116.282	-128.532	225.672	26.4207	379.823	-51.4835	2.50756	43.6203	179.323	1211.09
Classifier 589	C	-143.78	-272.372	537.737	25.5836	737.011	-141.729	-10.9347	54.3848	224.194	1747.25
	MDD	-109.246	-186.828	362.27	17.7818	440.171	-83.5102	-1.35125	45.9397	176.778	1234.21
Classifier 590	C	-277.998	-287.817	799.618	11.9186	1224.12	-189.996	-3.4803	62.5213	440.726	3238.45
	MDD	-221.441	-217.478	614.813	18.6014	890.075	-123.555	4.30248	55.639	373.739	2631.11
Classifier 591	C	-145.225	-183.325	344.29	7.91189	365.488	-87.8638	-3.28212	54.2015	210.858	1471.51
	MDD	-117.585	-117.244	216.555	3.86157	138.587	-40.8633	5.37842	47.549	169.702	988.915
Classifier 592	C	-169.965	-240.324	291.197	5.24356	361.307	-55.456	-5.66457	70.1495	243.067	2545.65
	MDD	-133.405	-170.973	170.811	4.17021	165.868	-16.2017	2.80533	60.6159	197.732	1989.78
Classifier 593	C	-278.188	-256.998	760.57	-89.7834	1017.68	-244.067	-5.68401	65.8344	449.186	3496.84
	MDD	-216.795	-177.974	573.114	-80.1776	732.68	-181.726	2.72876	56.6516	377.157	2838.62
Classifier 594	C	-220.384	-377.103	527.049	147.709	1283.63	-57.3565	-26.0622	93.2779	341.588	1941.66
	MDD	-176.512	-283.883	345.004	140.575	960.67	5.12941	-14.6981	82.2616	282.185	1401.65
Classifier 595	C	-314.374	-72.9522	569.603	-72.8245	1373.6	-320.526	-2.1571	65.2898	487.308	3830.23
	MDD	-263.048	-7.4335	412.012	-64.8022	1000.69	-258.945	6.25	58.4555	425.914	3092.51
Classifier 596	C	-137.207	-225.911	415.502	9.17955	477.601	-98.0023	11.8278	44.2623	203.636	1347.96
	MDD	-112.923	-155.421	272.253	11.6692	246.555	-54.6754	23.5312	37.4697	161.666	876.873
Classifier 597	C	-137.453	-227.205	406.977	6.40557	796.111	-99.7224	-7.20001	47.9111	217.294	1699.39
	MDD	-106.979	-159.449	272.934	6.04205	503.326	-54.3304	0.88415	41.7488	173.672	1225.07
Classifier 598	C	-160.241	-242.355	349.915	-37.9895	612.595	-87.2516	-10.3398	68.7837	240.742	1739.52
	MDD	-125.692	-172.783	217.845	-35.6752	325.455	-37.1564	-0.76018	59.8505	194.946	1250.47
Classifier 599	C	-134.634	-155.082	323.867	-1.67772	656.848	-124.222	-7.98262	49.1757	201.298	1402.8
	MDD	-106.793	-88.0274	177.545	2.42432	329.869	-63.2785	1.97563	41.8616	160.557	945.464
Classifier 600	C	-177.49	-341.562	530.622	7.46053	880.746	-146.936	-20.8696	77.5207	295.57	2053.05
	MDD	-136.809	-252.111	370.697	6.32326	584.332	-91.6957	-10.0593	66.2862	240.41	1513.45
Classifier 601	C	-145.399	-214.02	415.268	17.158	454.585	-111.705	-8.49031	53.9021	214.772	2218.16
	MDD	-114.68	-131.48	247.387	13.0413	215.869	-61.9469	1.06716	46.3931	170.829	1615.26
Classifier 602	C	-159.177	-276.302	512.696	9.03456	388.859	-127.606	-4.35239	65.789	222.359	2487
	MDD	-126.129	-207.177	364.344	10.7755	155.255	-73.1827	3.95232	56.9376	181.493	1978.83
Classifier 603	C	-165.463	-279.876	552.023	14.9675	652.71	-170.375	-19.0317	64.4748	254.943	2781.84
	MDD	-121.681	-181.411	345.817	13.4638	332.523	-94.1098	-6.36757	53.5216	193.726	2061.1
Classifier 604	C	-130.486	-186.897	356.678	11.2157	541.673	-100.108	-5.22611	47.2452	198.32	1433.86
	MDD	-105.407	-124.793	228.923	14.4707	263.208	-48.6138	3.53366	41.1755	159.092	1000.16
Classifier 605	C	-168.219	-271.391	432.671	19.2611	367.674	-97.6864	3.36165	65.739	234.594	2352.52
	MDD	-134.623	-211.391	320.542	22.7182	167.515	-54.0305	14.0439	55.9791	191.027	1817.94
Classifier 606	C	-254.772	-226.828	701.882	-59.0113	684.196	-243.885	-2.79787	65.8804	383.736	4175.59
	MDD	-205.063	-156.431	533.667	-54.8174	448.441	-185.236	4.84693	57.6825	327.602	3436.32
Classifier 607	C	-151.307	-266.938	456.145	-6.45197	606.788	-117.561	-8.8261	63.5899	230.697	1618.04
	MDD	-116.835	-199.04	324.424	-6.6053	374.327	-70.6097	-0.33546	54.9571	186.018	1150.15
Classifier 608	C	-155.932	-285.363	494.432	8.11236	840.645	-137.618	28.952	45.598	227.509	1625.12
	MDD	-127.278	-212.663	350.318	7.89956	520.467	-88.7743	35.6384	40.1653	186.962	1094.47
Classifier 609	C	-138.066	-197.826	385.286	11.8489	765.942	-109.256	-6.5123	47.0695	211.51	1671.84
	MDD	-109.595	-121.358	238.712	13.7204	418.774	-62.4653	2.83212	40.5785	168.599	1124.32
Classifier 610	C	-152.138	-214.019	383.152	23.3598	533.024	-102.884	-6.4393	58.1753	217.043	2228.67
	MDD	-124.528	-150.254	249.677	27.6882	266.29	-49.5974	3.08437	50.3962	179.035	1713.51
Classifier 611	C	-153.247	-404.231	718.431	-5.91619	752.582	-182.296	16.6982	52.6009	251.123	1767.93
	MDD	-116.765	-286.823	480.728	-3.24323	407.743	-102.171	23.3544	44.6154	194.895	1212.49
Classifier 612	C	-265.754	-172.496	603.087	-69.0749	743.693	-249.933	0.03059	65.7781	393.366	4181.67
	MDD	-213.21	-86.5969	392.884	-63.4837	430.503	-170.75	9.52496	57.0139	328.43	3414.77
Classifier 613	C	-180.585	-294.72	402.501	118.345	686.41	-26.5609	-3.43561	70.1484	265.548	1566.92
	MDD	-149.159	-226.053	269.169	113.475	462.335	16.516	4.8064	62.3341	223.137	1137.63
Classifier 614	C	-180.072	-269.802	415.22	117.087	704.55	-53.9683	-7.10837	68.9222	262.733	1870.97
	MDD	-152.565	-167.133	208.296	125.204	416.889	13.3064	4.25156	60.5983	215.591	1148.37
Classifier 615	C	-154.837	-214.514	401.042	15.422	766.783	-122.974	-14.9668	56.3321	245.836	1921.96
	MDD	-119.389	-149.422	260.353	10.0564	440.97	-71.535	-5.4538	50.7464	196.255	1290.33
Classifier 616	C	-147.506	-229.732	450.636	5.85374	570.46	-131.643	-6.01584	58.3541	218.562	1461.19
	MDD	-115.567	-163.759	314.713	7.25767	335.362	-83.0213	1.97877	50.0199	177.786	1044.46
Classifier 617	C	-161.447	-240.318	437.569	10.1296	711.738	-134.04	-14.7209	62.3412	246.129	2615.95
	MDD	-125.276	-167.599	295.074	9.42427	424.81	-83.6415	-5.51344	54.3313	198.787	1934.03
Classifier 618	C	-160.611	-337.435	533.34	-3.52557	683.341	-115.634	20.4002	54.7791	238.758	1872.74
	MDD	-124.656	-264.677	397.439	-3.28103	406.511	-68.658	26.7336	47.2726	193.07	1357.47
Classifier 619	C	-291.7	-167.883	498.48	-71.6486	667.897	-205.786	1.04111	77.1601	421.363	4552.62
	MDD	-232.87	-102.778	350.622	-66.7271	417.976	-149.288	8.94039	67.2861	357.904	3803.65
Classifier 620	C	-172.112	-338.387	544.628	-56.178	445.294	-137.642	-12.8332	77.1414	276.818	1969.74
	MDD	-128.782	-233.473	353.27	-45.3107	191.29	-72.7128	-1.9557	64.2578	215.772	1392.66
Classifier 621	C	-201.741	-356.241	508.782	151.04	997.236	-29.3796	-14.763	82.1193	302.026	1730.06
	MDD	-165.389	-288.089	373.916	147.482	716.325	19.0083	-4.86494	72.9767	255.138	1277.1
Classifier 622	C	-147.074	-267.528	455.261	14.9469	650.966	-113.692	10.9823	51.43	219.538	1499.15
	MDD	-120.063	-223.553	353.223	19.2566	363.073	-57.8909	22.7377	43.4246	180.899	1104.66
Classifier 623	C	-298.583	-251.567	888.457	-86.5156	1504.66	-299.378	-1.7733	55.3803	480.398	4143.28
	MDD	-230.929	-178.449	687.814	-76.4842	1122.72	-229.933	5.45398	48.7102	404.708	3353.41
Classifier 624	C	-157.907	-245.342	506.737	16.6503	654.092	-139.762	-9.17768	55.618	226.858	3040.22
	MDD	-120.013	-176.797	355.468	12.7113	363.866	-85.6653	-0.44325	48.8487	180.373	2246.83
Classifier 625	C	-142.844	-215.772	398.106	-8.44324	597.293	-109.954	-5.86435	54.2919	213.754	1666.1
	MDD	-111.91	-146.746	255.383	-12.6394	277.596	-57.9284	2.24155	48.2265	171.293	1117.95
Classifier 626	C	-157.964	-233.431	456.409	28.3164	485.989	-114.283	-10.3265	60.141	223.083	2489.27
	MDD	-123.959	-167.089	320.493	28.234	261.136	-66.6763	-0.78756	51.6851	179.307	1926.13
Classifier 627	C	-172.495	-237.15	311.806	-44.4095	265.808	-76.8817	-4.49913	73.0839	254.776	1824.95
	MDD	-133.819	-147.404	137.128	-43.6356	1.05781	-13.4189	5.59172	62.9778	199.863	1296.77
Classifier 628	C	-165.108	-265.842	472.432	6.75117	825.525	-141.798	-16.0696	62.6549	262.284	2122.71
	MDD	-122.495	-173.996	286.622	9.6024	446.566	-71.9657	-4.52615	53.1108	202.41	1436.44
Classifier 629	C	-152.822	-228.987	404.95	-13.8432	537.408	-102.397	-7.5281	58.1972	220.021	2734.14
	MDD	-120.482	-161.54	267.54	-13.3344	212.818	-49.5909	1.0757	51.7459	176.013	2093.08
Classifier 630	C	-144.942	-172.974	303.258	10.4748	385.537	-98.4611	-4.17358	56.0158	198.035	2325.65
	MDD	-117.179	-101.604	162.393	11.4346	146.494	-56.1356	4.17533	50.1445	153.744	1928.09
Classifier 631	C	-292.642	-310.077	772.509	-42.2039	1447.63	-300.102	-13.6936	81.4877	470.308	3912.08
	MDD	-228.573	-226.922	592.235	-41.6029	1083.68	-227.861	-3.61634	69.9474	397.242	3178.12
Classifier 632	C	-158.399	-243.185	402.519	15.5391	725.055	-99.4692	-11.64	61.7871	239.992	1792.25
	MDD	-123.114	-177.47	277.239	21.7657	425.752	-47.0239	-1.06647	52.3939	192.098	1311.71
Classifier 633	C	-142.178	-184.449	364.132	6.50535	689.554	-122.99	-11.9624	53.5985	214.169	1596.44
	MDD	-109.704	-122.681	230.735	6.37519	388.169	-68.1978	-2.24036	45.7514	171.475	1121.27
Classifier 634	C	-154.83	-234.725	434.378	-25.5475	565.68	-119.727	-10.8591	63.6411	238.627	1506.94
	MDD	-122.435	-169.804	289.213	-23.8787	286.847	-63.552	-2.44854	56.0907	195.523	1112.69
Classifier 635	C	-153.307	-251.559	394.826	4.8956	649.093	-98.6842	-8.00636	61.7374	237.207	1666.31
	MDD	-121.525	-191.747	282.675	6.84903	412.464	-54.956	0.61948	53.8567	193.962	1224.74
Classifier 636	C	-305.714	-22.015	657.546	-77.0349	981.573	-371.417	8.5595	54.4709	434.858	4541.8
	MDD	-258.391	36.6678	505.258	-71.7426	736.426	-312.116	15.8838	47.0056	382.731	3874.61
Classifier 637	C	-171.043	-325.981	632.909	38.7726	975.688	-193.445	-15.9137	65.5597	256.149	3215.98
	MDD	-126.693	-231.155	440.046	29.1683	594.146	-123.696	-5.56183	55.4834	201.948	2410.44
Classifier 638	C	-182.536	-400.883	563.903	123.104	907.62	-42.5738	14.6816	65.3123	270.263	1674.89
	MDD	-147.978	-331.541	436.822	114.067	640.095	1.19777	23.2973	57.0803	224.697	1227.33
Classifier 639	C	-139.78	-184.11	352.547	-14.5927	450.32	-99.989	-3.68168	54.1991	204.989	1372.36
	MDD	-114.803	-102.628	180.923	-13.6262	150.687	-44.919	4.87219	47.752	167.101	892.356
Classifier 640	C	-152.505	-247.496	318.527	-17.1476	337.087	-54.7311	28.8174	51.2254	209.457	1558.9
	MDD	-125.651	-192.285	198.589	-20.8836	103.487	-6.672	39.3447	44.446	169.397	1118.49
Classifier 641	C	-148.362	-200.378	368.938	4.43616	547.36	-113.028	-10.6643	58.8409	226.169	1495.73
	MDD	-117.682	-142.91	249.388	5.71565	309.301	-65.6681	-2.16113	51.3859	184.992	1085.1
Classifier 642	C	-183.579	-329.533	492.468	134.815	1095.67	-30.1496	-8.52151	66.2602	273.594	1941.04
	MDD	-146.217	-256.037	343.174	126.984	744.053	18.9118	-0.51731	59.2111	226.538	1421.25
Classifier 643	C	-152.147	-319.716	621.458	-2.82948	776.705	-179.162	-12.2911	60.631	252.666	1778.25
	MDD	-114.397	-197.432	374.786	0.62962	428.964	-100.861	-0.99324	49.6788	193.755	1188.29
Classifier 644	C	-148.186	-261.816	470.44	11.6474	665.27	-124.872	8.51365	51.6959	220.192	1540.32
	MDD	-118.692	-216.078	357.748	13.9185	383.43	-70.0609	19.9757	44.2927	179.281	1117.74
Classifier 645	C	-144.63	-235.683	420.504	-2.31693	649.241	-107.621	-7.22919	53.672	223.096	1736.27
	MDD	-113.276	-148.746	229.806	-12.4327	264.092	-38.4147	3.50313	47.038	174.275	1221.47
Classifier 646	C	-286.308	-192.856	657.47	-62.8861	942.358	-291.496	-12.5452	81.6216	426.116	4303.15
	MDD	-228.841	-132.541	506.152	-57.5011	670.955	-225.563	-3.9667	70.8364	366.248	3605.52
Classifier 647	C	-132.459	-194.005	368.109	9.26991	480.608	-103.784	-5.82991	48.6667	201.643	1485.57
	MDD	-104.28	-128.375	236.212	8.92286	238.762	-53.7996	2.58614	41.8256	160.217	1048.91
Classifier 648	C	-147.508	-271.092	432.073	-12.8449	557.806	-84.5494	10.0989	54.0326	214.659	1611.16
	MDD	-118.699	-217.095	318.281	-15.1268	318.782	-39.4484	20.3802	46.9314	174.043	1166.23
Classifier 649	C	-219.224	-403.336	616.272	130.462	922.835	-95.5795	-18.454	96.8451	336.024	1677.89
	MDD	-175.797	-304.025	415.269	126.515	632.461	-28.6607	-8.22056	85.1871	279.173	1159.41
Classifier 650	C	-146.937	-206.744	376.774	2.21646	508.033	-87.2065	-3.40636	53.7259	216.65	1631.18
	MDD	-119.58	-134.087	228.017	2.50808	193.684	-38.755	5.02536	48.0775	176.258	1094.04
Classifier 651	C	-217.824	-406.873	602.63	196.464	889.317	-19.3611	-6.932	89.5238	297.476	2373.4
	MDD	-182.417	-332.729	451.013	193.828	624.006	32.7067	1.85573	80.181	255.323	1820.94
Classifier 652	C	-213.971	-386.183	524.711	198.875	1148.58	17.5053	-10.6865	84.1028	302.842	2171.78
	MDD	-178.989	-316.423	391.18	190.84	889.87	58.0584	-2.52201	75.9297	259.632	1696.58
Classifier 653	C	-149.976	-259.905	428.777	-0.48208	675.884	-104.48	3.45299	54.9849	223.577	1600.92
	MDD	-117.137	-202.196	308.276	1.8128	414.54	-57.2567	15.7258	46.6668	177.21	1091.15
Classifier 654	C	-159.818	-248.433	384.673	-12.2621	694.488	-88.4239	-11.0229	67.1212	247.288	1631.53
	MDD	-131.983	-190.758	267.593	-12.2663	450.441	-41.5889	-2.53475	60.2239	207.6	1230.76
Classifier 655	C	-157.061	-278.629	491.949	-2.29029	727.665	-143.156	-13.6884	64.4929	249.87	1758.28
	MDD	-118.539	-168.227	288.065	1.65002	414.818	-79.7246	-2.23424	52.377	193.975	1192.92
Classifier 656	C	-136.914	-247.494	452.83	-0.7745	639.047	-114.025	6.01539	46.0326	208.551	1469.36
	MDD	-107.821	-192.292	313.785	1.02982	368.924	-57.3932	19.4521	39.4542	162.359	979.983
Classifier 657	C	-285.989	-193.266	625.733	-117.998	1037.93	-245.639	-6.59994	77.4474	425.119	3735.67
	MDD	-227.685	-135.638	480.705	-109.593	728.546	-180.552	2.83513	67.2847	362.231	3070.95
Classifier 658	C	-163.258	-209.067	417.625	16.3559	374.171	-95.8518	-6.62907	62.3933	220.6	2409.05
	MDD	-132.19	-146.956	286.385	14.7734	122.003	-44.7777	2.03076	55.1935	179.425	1906.83
Classifier 659	C	-151.824	-206.814	343.075	-20.5225	496.524	-80.8209	-3.62815	56.8663	223.52	1834.62
	MDD	-119.779	-142.082	208.138	-24.3957	209.699	-31.8274	4.45525	50.5792	180.41	1320.59
Classifier 660	C	-306.441	-320.887	745.741	26.1656	1247.28	-161.557	-8.25348	80.3575	483.371	3365.91
	MDD	-242.979	-240.313	565.417	27.6675	932.947	-107.297	0.07538	70.8973	411.432	2710.29
Classifier 661	C	-271.902	-304.333	779.207	11.3262	1115.14	-181.135	-3.82398	69.3935	424.162	3086.52
	MDD	-217.395	-232.104	603.614	18.7513	824.012	-120.237	4.21784	60.6385	361.581	2498.59
Classifier 662	C	-155.696	-388.606	672.145	-11.7549	591.584	-164.613	14.2945	57.4676	247.777	1759.32
	MDD	-117.987	-289.479	478.138	-6.16727	309.813	-95.3614	24.0699	46.9083	192.709	1230.88
Classifier 663	C	-133.845	-201.295	378.247	12.3388	572.465	-96.5132	-6.43952	48.4629	204.568	1513.49
	MDD	-106.174	-135.28	244.028	10.7436	304.058	-49.0134	2.08143	42.2871	163.665	1061.91
Classifier 664	C	-140.486	-239.848	438.263	11.1951	556.798	-97.7137	-6.63587	51.144	221.476	1593.34
	MDD	-111.838	-173.328	305.183	18.5264	305.864	-48.2234	2.58599	43.5938	178.69	1162.81
Classifier 665	C	-146.35	-177.221	337.577	14.102	475.383	-116.744	-7.70183	55.2787	210.341	2126.35
	MDD	-116.946	-107.168	206.392	14.8101	245.029	-71.3239	1.39217	47.2166	169.995	1554.39
Classifier 666	C	-136.566	-182.278	364.074	1.72865	685.745	-123.268	-7.94445	49.0374	205.635	1627.32
	MDD	-105.193	-126.768	237.887	2.2731	337.783	-67.6612	1.42001	43.4389	161.963	1060.73
Classifier 667	C	-159.8	-358.246	607.543	3.71836	502.848	-123.063	19.3736	60.5126	228.554	1625.06
	MDD	-126.739	-295.991	473.383	2.49543	291.431	-74.4184	28.9665	51.7994	186.448	1182.83
Classifier 668	C	-154.024	-219.051	414.089	21.9481	540.674	-109.535	-5.71979	56.1455	217.509	2537.46
	MDD	-122.117	-155.172	280.734	21.8225	247.208	-59.3306	2.30223	49.6133	175.909	1942.88
Classifier 669	C	-198.715	-356.918	471.717	133.793	756.881	-3.82131	-9.06322	79.6142	295.96	1713.92
	MDD	-159.69	-285.341	344.602	129.757	527.313	33.7498	-0.50402	70.3715	246.574	1274.49
Classifier 670	C	-145.63	-205.304	368.771	2.63326	676.015	-122.444	-13.8688	57.4378	230.887	1565.12
	MDD	-114.335	-142.265	243.217	3.73231	403.152	-71.3432	-3.71043	49.7293	185.32	1080.38
Classifier 671	C	-181.36	-305.168	464.946	118.251	765.693	-33.1745	-9.65674	69.75	261.186	2157.94
	MDD	-146.846	-235.759	321.627	105.806	513.926	8.82336	-1.01302	62.9376	217.711	1572.96
Classifier 672	C	-156.076	-236.916	397.712	15.1532	732.632	-104.458	-11.9367	62.2073	240.691	1646.99
	MDD	-125.738	-179.11	271.28	17.1763	479.116	-53.8775	-2.41085	55.1947	198.33	1180.4
Classifier 673	C	-149.988	-240.294	471.031	19.2704	636.532	-117.553	-10.8244	56.3869	226.072	1758.02
	MDD	-114.321	-160.745	304.662	14.0357	368.238	-66.8764	-1.7085	48.23	179.892	1228.89
Classifier 674	C	-138.085	-198.971	367.009	21.9001	402.738	-91.2134	-4.10793	50.994	207.153	1469.29
	MDD	-111.76	-133.963	233.546	20.2289	187.739	-45.6158	3.7939	44.9414	168.26	1020.05
Classifier 675	C	-198.79	-357.448	543.947	108.07	874.402	-11.4582	11.2798	73.9311	265.842	1747.94
	MDD	-165.028	-293.053	418.075	99.5507	611.686	29.2789	21.5709	65.498	222.478	1260.9
Classifier 676	C	-135.775	-181.528	354.279	8.43642	413.317	-95.2423	-4.38375	47.7503	207.932	1415.82
	MDD	-109.495	-109.635	210.143	10.2721	198.728	-53.9771	4.67067	42.0563	165.428	917.69
Classifier 677	C	-147.099	-135.164	245.315	9.29037	305.26	-61.0668	3.83676	51.7132	205.725	1290.63
	MDD	-127.356	-64.7674	103.358	10.9855	41.0158	-13.8003	12.9477	46.4151	170.26	820.46
Classifier 678	C	-146.008	-218.413	380.053	-21.1831	327.82	-101.55	-3.00959	56.8599	219.792	1595.22
	MDD	-115.026	-138.863	201.077	-23.8461	60.1666	-35.5091	7.32542	50.1577	170.213	1057.56
Classifier 679	C	-157.9	-191.848	384.545	-5.27702	607.745	-110.713	-9.88639	59.4415	233.92	1671.77
	MDD	-125.452	-130.293	261.342	-7.71065	303.418	-60.115	-0.67913	52.5344	188.957	1155.58
Classifier 680	C	-180.939	-287.68	427.752	102.257	587.016	-50.0027	-9.19176	71.8257	257.847	2314.98
	MDD	-145.118	-225.152	302.133	91.8948	372.741	-5.72205	-0.58936	64.1113	213.585	1736.53
Classifier 681	C	-140.384	-279.469	477.354	1.16447	538.308	-102.142	11.7682	49.2784	211.446	1508.16
	MDD	-113.072	-210.571	346.849	2.79932	306.145	-61.5217	21.1119	41.8229	171.086	1049.56
Classifier 682	C	-160.086	-281.849	517.089	-3.06842	420.868	-109.893	17.525	56.9693	216.546	2017.99
	MDD	-131.743	-226.04	399.72	-4.1609	187.81	-64.1326	27.983	49.7422	176.31	1525.46
Classifier 683	C	-195.189	-332.88	465.393	142.562	1025.54	-33.0749	-12.5967	77.1101	294.365	1819.17
	MDD	-161.481	-270.058	327.895	146.552	645.464	29.2428	-2.87442	70.0488	247.779	1301.52
Classifier 684	C	-166.722	-228.848	368.667	10.3639	623.487	-106.83	-7.88659	63.4	244.76	2643.2
	MDD	-132.087	-161.487	228.77	7.75466	331.388	-55.2054	0.34574	56.488	199.738	2039.46
Classifier 685	C	-173.287	-149.709	304.857	-19.1909	599.545	-142.945	-8.44164	69.9798	259.477	1189.67
	MDD	-146.176	-83.8591	174.959	-20.3212	352.546	-96.5513	0.15633	63.0896	219.715	753.636
Classifier 686	C	-155.461	-253.654	411.332	20.0523	759.399	-127.076	-15.3435	61.805	247.989	1892.63
	MDD	-118.268	-170.242	247.339	11.9651	455.398	-68.6944	-4.3271	53.1317	195.763	1282.27
Classifier 687	C	-177.616	-325.602	455.022	10.623	640.526	-86.1559	55.6177	45.6213	227.595	2792.05
	MDD	-145.365	-245.205	291.618	8.75127	349.341	-33.6731	62.904	39.0144	185.525	2110.25
Classifier 688	C	-141.331	-241.309	477.272	1.81625	657.987	-134.654	-9.64209	49.3912	232.316	1652.48
	MDD	-109.266	-142.413	254.176	6.3697	337.115	-60.3135	2.03375	42.9755	175.811	1061.62
Classifier 689	C	-143.262	-259.794	516.328	24.4477	909.564	-154.351	-13.2575	52.4046	226.939	1789.72
	MDD	-109.525	-179.312	346.606	25.9104	520.351	-84.7749	-1.58365	43.8688	177.152	1261.41
Classifier 690	C	-155.812	-264.232	413.526	-29.2841	453.581	-78.9959	1.08805	59.8942	237.403	1625.75
	MDD	-122.772	-196.105	279.018	-28.2416	228.841	-36.8895	11.9568	51.7939	190.24	1139.28
Classifier 691	C	-140.492	-290.696	498.361	-1.26443	614.997	-106.169	9.95158	50.0821	212.967	1539.96
	MDD	-111.75	-227.752	373.297	-1.12022	374.072	-63.421	19.4094	42.5716	172.294	1113.49
Classifier 692	C	-163.555	-272.33	441.109	44.1592	809.457	-128.341	-14.5984	63.0415	261.564	1991.05
	MDD	-127.269	-175.799	267.127	36.1681	474.286	-69.1907	-3.24713	53.2717	208.509	1395.45
Classifier 693	C	-322.591	-90.8988	696.842	-190.047	634.744	-206.147	17.19	63.4053	454.078	3392.11
	MDD	-261.215	-27.5773	520.215	-176.847	370.201	-148.413	23.7794	55.9781	387.444	2770.56
Classifier 694	C	-146.301	-196.114	339.687	5.63836	571.459	-108.814	-12.119	58.0722	232.573	1453.92
	MDD	-117.951	-126.991	214.173	5.61804	326.03	-66.2313	-3.22329	50.5074	190.299	1009.77
Classifier 695	C	-263.792	-184.955	638.904	-50.8272	1052.81	-264.174	-6.83874	66.5376	403.792	3373.98
	MDD	-208.989	-126.352	489.701	-47.041	763.046	-200.573	1.49765	57.0545	344.699	2770.12
Classifier 696	C	-149.295	-224.743	415.768	-17.64	382.86	-91.3576	-7.2585	57.5264	224.299	1605.42
	MDD	-116.976	-164.105	283.618	-21.833	177.62	-47.7965	1.40909	51.5501	179.515	1118.04
Classifier 697	C	-148.865	-231.724	450.349	13.1488	786.889	-122.308	-12.5747	50.782	236.369	1938.49
	MDD	-110.769	-154.858	290.178	10.6087	454.781	-67.3709	-2.64902	43.5664	183.707	1349.2
Classifier 698	C	-164.69	-237.098	434.887	17.741	745.827	-136.136	-15.0703	64.976	252.132	1890.33
	MDD	-126.621	-171.549	301.097	16.3752	443.281	-82.6179	-5.77397	56.4793	204.046	1348.38
Classifier 699	C	-154.482	-234.116	430.156	8.49208	648.925	-128.792	-13.56	62.3228	239.288	1650.41
	MDD	-119.791	-166.354	284.756	5.30379	412.935	-77.1731	-4.29376	54.292	193.58	1153.27
Classifier 700	C	-144.879	-214.085	366.301	12.741	637.606	-94.3368	-4.22795	50.9856	220.944	1816.18
	MDD	-114.312	-147.423	227.44	14.6908	336.566	-40.5945	4.59434	44.3722	177.25	1289.52
Classifier 701	C	-144.121	-170.35	295.364	-6.26478	435.365	-73.1529	-2.02371	52.3804	207.303	1537.58
	MDD	-114.158	-107.476	182.535	-10.5382	200.574	-31.8492	6.29509	45.1781	165.506	1078.73
Classifier 702	C	-144.887	-237.725	443.205	10.2272	632.85	-131.061	-8.12513	55.8901	224.912	1608.99
	MDD	-112.225	-166.56	296.13	7.93074	368.624	-75.7862	0.33328	48.1256	180.373	1149.48
Classifier 703	C	-150.011	-259.564	464.339	49.2601	643.005	-122.307	-8.97306	56.3458	232.791	1793.11
	MDD	-119.531	-184.749	314.356	44.6895	355.389	-66.0576	0.68199	48.9722	187.943	1278.86
Classifier 704	C	-149.162	-206.45	391.128	6.415	814.866	-128.677	-12.5685	55.2594	233.989	1694.96
	MDD	-115.495	-142.818	256.507	4.38794	479.078	-74.978	-4.00563	48.554	188.956	1194.49
Classifier 705	C	-165.875	-266.706	476.561	16.4796	669.574	-138.502	-12.3878	68.7026	261.527	1605.27
	MDD	-133.524	-198.269	334.619	16.488	433.094	-85.493	-3.73672	60.1183	218.156	1188.36
Classifier 706	C	-175.794	-369.343	648.772	23.1347	1057.78	-213.469	-24.1881	73.6974	295.11	2280.48
	MDD	-124.104	-244.076	411.007	16.2267	635.598	-122.833	-10.004	59.1077	223.081	1585.08
Classifier 707	C	-145.903	-251.94	443.12	-3.16154	841.288	-138.171	-14.6233	58.7169	231.387	1783.28
	MDD	-111.904	-176.313	288.488	-10.9221	497.858	-75.2776	-3.3047	50.724	181.934	1223.27
Classifier 708	C	-149.246	-283.041	540.766	2.53513	658.015	-145.836	-8.50773	58.1254	239.595	1684.19
	MDD	-117.408	-188.837	359.718	-8.38448	336.062	-83.2965	2.11452	50.0936	188.652	1132.26
Classifier 709	C	-132.529	-188.362	362.74	9.99602	652.407	-103.344	-6.43424	44.9424	205.261	1685.1
	MDD	-104.554	-123.005	227.169	8.88235	330.709	-55.6402	2.57224	40.6101	161.742	1050.91
Classifier 710	C	-144.076	-223.096	429.682	-23.1756	307.148	-82.9795	16.431	48.4036	199.152	1268.06
	MDD	-116.824	-158.998	299.666	-26.1755	79.9186	-38.3896	26.0384	42.042	156.89	842.313
Classifier 711	C	-212.974	-393.426	537.005	200.86	996.738	10.2073	-6.88186	82.6272	310.318	1792.5
	MDD	-178.465	-325.509	407.027	193.141	755.613	49.8606	0.86355	74.6373	267.274	1367.41
Classifier 712	C	-138.101	-198.684	353.342	11.2109	549.907	-94.6088	-6.1662	49.5667	214.992	1524.29
	MDD	-110.224	-122.412	200.702	9.54409	313.798	-47.2784	2.82488	43.0549	171.642	1056.75
Classifier 713	C	-142.815	-212.118	405.948	7.38361	669.096	-118.934	-6.69445	51.3263	219.396	1663.71
	MDD	-111.373	-152.915	271.984	5.18607	368.993	-69.1588	1.53972	46.2346	176.446	1112.71
Classifier 714	C	-143.285	-184.953	305.404	14.1752	672.081	-92.2622	-5.03297	47.1455	221.271	1937.13
	MDD	-110.015	-121.729	174.39	9.16849	348.48	-42.1464	3.83245	42.1606	173.228	1308.6
Classifier 715	C	-151.723	-188.58	273.122	5.29378	506.015	-87.4649	-9.47543	59.6708	234.973	1642.75
	MDD	-120.268	-127.124	163.138	5.32994	293.385	-47.22	-0.35668	51.8204	190.629	1157.04
Classifier 716	C	-148.326	-205.564	351.849	5.6251	661.855	-108.77	-10.8127	57.6083	233.649	1585.82
	MDD	-119.598	-140.015	212.34	3.4008	370.622	-57.9745	-2.69016	51.965	192.618	1074.24
Classifier 717	C	-191.898	-354.904	391.843	135.073	798.469	27.199	-12.7398	82.5622	287.888	1733.64
	MDD	-154.155	-279.917	259.091	128.393	535.187	68.346	-3.89168	72.8731	240.41	1287.2
Classifier 718	C	-151.84	-333.49	559.527	12.4457	698.936	-113.735	25.9251	46.8848	223.23	1801.1
	MDD	-121.472	-262.473	419.44	13.2011	414.08	-63.9892	31.182	41.1778	182.093	1316
Classifier 719	C	-136.709	-158.512	315.809	10.1958	487.264	-103.615	-3.82618	47.3498	206.339	1477.03
	MDD	-112.238	-80.5361	152.609	7.9968	150.334	-55.1837	5.17414	43.5537	165.852	819.715
Classifier 720	C	-162.785	-256.611	491.113	14.3858	536.691	-153.268	-10.2707	66.8515	234.31	2460.38
	MDD	-125.514	-187.02	347.844	11.6589	311.347	-99.6483	-1.69261	57.3185	190.041	1886.32
Classifier 721	C	-168.043	-283.15	456.312	11.7034	948.642	-144.349	-22.837	71.1847	277.637	1899.16
	MDD	-129.098	-198.063	299.61	8.84641	634.601	-88.101	-11.4315	60.5481	223.751	1367.12
Classifier 722	C	-156.38	-228.093	369.405	-12.867	391.946	-99.0058	-6.7748	66.0721	215.161	2617.22
	MDD	-126.124	-163.651	244.308	-11.7702	172.415	-55.4155	1.67855	58.8929	172.569	2149.47
Classifier 723	C	-264.532	-159.99	516.086	29.0525	957.262	-167.596	2.71235	65.0818	391.978	2809.82
	MDD	-223.091	-95.6162	366.35	30.0017	707.695	-115.231	10.3918	57.8536	342.135	2273.41
Classifier 724	C	-161.49	-185.922	404.322	-5.8958	486.005	-128.572	-11.0506	62.9331	219.438	2355.32
	MDD	-125.091	-122.238	271.345	-8.25797	228.675	-74.4839	-0.96433	53.7789	174.763	1764.94
Classifier 725	C	-144.43	-215.028	376.045	-15.6113	618.358	-104.56	-10.1176	56.5463	219.456	1673.68
	MDD	-111.202	-147.993	246.973	-16.8095	332.632	-54.4383	-0.50591	48.2224	174.279	1199.63
Classifier 726	C	-151.62	-233.353	439.158	-12.9345	520.207	-88.3382	-9.67896	55.6356	232.024	1734.68
	MDD	-117.274	-164.86	294.904	-13.6685	291.078	-45.5805	-0.20416	48.9271	184.272	1215.49
Classifier 727	C	-222.515	-422.883	682.164	180.122	1267.77	-99.9275	-20.283	84.6535	326.477	3407.01
	MDD	-171.492	-325.801	493.634	158.806	883.875	-41.8216	-9.7521	73.8854	268.052	2599.16
Classifier 728	C	-261.521	-56.9155	390.757	-62.0822	615.406	-203.516	12.0317	55.8249	383.99	3023.25
	MDD	-220.086	2.76479	247.472	-56.5012	347.455	-148.414	19.8264	49.2398	332.574	2470.75
Classifier 729	C	-139.187	-191.279	374.957	9.56475	685.639	-115.094	-5.5006	50.0895	210.731	1520.46
	MDD	-112.966	-100.611	197.65	11.7867	310.32	-62.896	3.88247	43.7449	169.32	901.408
Classifier 730	C	-139.033	-185.797	328.047	9.40004	621.863	-106.299	-7.70153	51.8157	211.72	1556.63
	MDD	-111.116	-113.579	190.059	12.4945	348.113	-54.6264	2.80909	43.5843	169.408	1052.33
Classifier 731	C	-271.113	-161.55	742.551	-76.0616	1174.07	-335.775	0.12715	56.3452	421.106	3564.94
	MDD	-219.683	-97.9976	586.163	-71.1042	907.052	-273.685	7.78825	48.3167	361.465	2947.31
Classifier 732	C	-301.765	-201.833	675.916	-121.932	1129.31	-263.203	-7.08555	82.0959	463.052	3555.59
	MDD	-249.872	-143.65	523.244	-110.835	814.469	-197.866	1.06065	73.8024	403.87	2984.82
Classifier 733	C	-231.226	-405.413	479.391	209.026	1060.24	15.2378	-12.7393	96.0777	342.485	1891.65
	MDD	-195.865	-341.826	360.055	203.412	829.928	58.6496	-4.27268	87.342	297.793	1460.3
Classifier 734	C	-147.027	-193.459	332.034	12.9841	508.075	-91.7167	-5.67661	53.6839	222.31	1672.4
	MDD	-116.696	-136.169	213.935	11.1042	293.258	-49.2043	3.08556	47.2756	180.116	1174.28
Classifier 735	C	-136.598	-207.213	393.093	3.03179	490.166	-104.661	-7.82137	50.1681	211.968	1519.71
	MDD	-105.734	-138.164	256.514	5.93322	263.399	-58.172	1.3439	42.5795	167.222	1062.86
Classifier 736	C	-144.577	-280.726	494.656	4.33173	719.197	-115.138	16.7324	44.0247	215.271	1722.91
	MDD	-112.615	-213.807	351.365	5.32613	430.258	-62.567	25.8841	37.316	170.236	1224.99
Classifier 737	C	-147.758	-218.47	370.233	-24.8644	503.916	-88.1472	-5.02533	59.2704	214.809	1605.58
	MDD	-115.654	-149.403	228.64	-23.4572	237.714	-37.8015	3.83933	50.7213	173.169	1169.87
Classifier 738	C	-150.126	-190.843	362.135	32.28	424.148	-93.5667	-6.82985	54.0276	223.033	1675.29
	MDD	-121.094	-123.331	219.359	29.4365	213.755	-47.7032	2.67703	47.6585	180.536	1129.98
Classifier 739	C	-141.535	-197.377	340.717	20.8151	553.05	-75.7111	-3.22618	50.3639	209.875	1581.49
	MDD	-114.805	-135.07	216.678	23.2509	308.471	-31.7325	5.26147	43.6568	170.773	1155.43
Classifier 740	C	-143.562	-203.944	356.427	1.01891	613.438	-106.084	-9.69224	55.0855	219.695	1610.28
	MDD	-110.764	-142.277	226.714	0.73871	359.923	-55.9316	-0.62989	47.9338	174.853	1118.83
Classifier 741	C	-254.51	-172.729	573.334	-69.7837	959.322	-239.94	-5.76458	67.1785	384.026	3153.91
	MDD	-201.695	-110.62	437.319	-59.2685	677.996	-181.525	3.44173	56.583	324.505	2554.18
Classifier 742	C	-165.464	-346.929	634.004	12.3888	954.564	-184.445	-20.7955	71.6263	277.307	1885.31
	MDD	-126.782	-250.286	438.843	7.26103	637.395	-118.668	-10.153	61.0951	224.055	1364.66
Classifier 743	C	-143.372	-178.925	336.406	15.4334	602.207	-110.911	-10.3454	53.4427	215.183	1624.33
	MDD	-111.868	-117.803	216.072	14.0379	352.563	-64.6375	-1.28836	45.7938	173.15	1137.47
Classifier 744	C	-242.344	-404.717	497.911	146.986	1101.64	-39.0911	-22.3457	109.468	358.613	1941.9
	MDD	-191.955	-322.203	361.816	135.368	819.131	3.54639	-12.585	96.0527	302.05	1454.8
Classifier 745	C	-152.748	-270.011	513.726	9.50872	635.309	-139.935	-0.83235	56.6723	220.641	2311.95
	MDD	-120.673	-190.765	353.049	-3.13803	244.947	-70.1012	17.0474	46.6548	168.26	1613.26
Classifier 746	C	-163.3	-318.599	614.519	13.7349	983.665	-210.959	-23.5141	65.7694	284.197	1943.38
	MDD	-123.082	-199.428	358.058	10.0549	533.717	-115.763	-10.2242	55.8568	220.324	1296.04
Classifier 747	C	-146.512	-196.211	401.139	-56.1679	368.258	-82.0631	-2.33548	55.0241	212.251	1388.33
	MDD	-117.461	-128.085	266.487	-59.2483	80.8912	-30.795	7.12827	48.2973	167.817	946.806
Classifier 748	C	-143.801	-234.014	465.634	10.8375	555.181	-119.221	-5.45239	53.453	212.962	1644.36
	MDD	-110.186	-161.869	314.872	8.2219	268.828	-69.2439	2.54893	46.5349	168.693	1114.01
Classifier 749	C	-242.292	-160.4	634.528	-61.1562	862.703	-239.711	-3.39671	50.943	379.319	3469.83
	MDD	-192.499	-103.956	486.225	-57.7635	599.141	-179.262	4.66883	44.3264	320.383	2814.2
Classifier 750	C	-173.146	-277.103	416.139	118.911	1020.12	-44.2723	-7.59988	63.3528	255.489	1710.28
	MDD	-140.585	-212.877	274.133	115.063	630.131	14.4736	0.64104	57.2824	212.787	1207.38
Classifier 751	C	-174.356	-299.605	525.568	24.6409	687.691	-146.076	-16.4307	73.1661	264.162	2007.63
	MDD	-130.144	-214.259	356.359	17.3847	408.444	-87.9616	-5.84465	62.0881	209.998	1429.27
Classifier 752	C	-166.642	-213.006	398.649	15.5778	523.154	-127.342	-20.8287	68.596	248.077	2483.98
	MDD	-130.673	-158.2	282.696	14.1935	290.824	-79.4458	-6.73821	58.3853	200.577	1906.26
Classifier 753	C	-135.83	-235.13	434.952	2.36483	507.22	-101.609	-5.85129	50.3521	215.485	1492.76
	MDD	-107.996	-164.771	292.16	3.68567	274.031	-56.161	2.24798	44.3071	173.093	1055.09
Classifier 754	C	-181.766	-233.858	384.833	-77.939	361.542	-78.5288	-9.74059	77.7348	269.905	1548.1
	MDD	-145.187	-166.168	260.272	-73.3093	126.164	-34.7799	-0.36897	68.6242	220.649	1102.72
Classifier 755	C	-343.435	-271.806	738.78	68.9733	1562.07	-247.393	-14.9194	94.929	535.022	3573.06
	MDD	-286.212	-182.66	541.39	61.95	1188.88	-182.563	-4.79967	84.8362	468.407	2895.56
Classifier 756	C	-141.141	-207.78	372.271	14.0025	667.419	-99.4145	-5.43279	48.7384	218.854	1687.38
	MDD	-111.952	-135.744	228.57	15.7374	364.39	-50.8653	3.5164	42.8736	174.388	1150.05
Classifier 757	C	-273.059	-223.458	816.014	-77.4795	1192.01	-295.736	-1.31582	55.3139	440.96	3322.34
	MDD	-216.264	-151.875	627.715	-66.5527	862.008	-226.544	6.61616	48.2844	372.507	2700.03
Classifier 758	C	-142.806	-225.276	448.045	1.73072	567.656	-148.153	-10.6337	54.1108	226.8	1623.22
	MDD	-110.251	-121.056	237.5	8.65844	255.513	-73.286	2.18384	43.8679	172.347	1024.82
Classifier 759	C	-182.334	-368.552	638.782	-4.28081	604.855	-149.265	-14.5771	78.7553	271.129	3199.68
	MDD	-142.192	-280.727	462.475	-11.8452	323.351	-89.6136	-4.44442	68.8277	220.632	2526.93
Classifier 760	C	-149.357	-212.687	336.112	7.04147	586.542	-97.7391	-10.4327	58.7894	228.449	1708.45
	MDD	-115.076	-148.503	218.333	7.15642	342.916	-50.4881	-0.99099	50.0307	182.091	1230.09
Classifier 761	C	-172.423	-350.712	507.789	105.502	814.138	-43.0893	-10.6279	69.9848	268.95	1694.29
	MDD	-137.671	-257.322	327.425	106.46	539.206	18.0033	-0.78713	60.5483	216.474	1187.35
Classifier 762	C	-251.85	-111.043	651.719	-73.5426	1232.12	-304.929	-0.22959	48.439	379.931	3382.13
	MDD	-204.439	-57.7719	507.575	-65.5997	922.607	-241.526	7.95337	41.2273	325.333	2803.28
Classifier 763	C	-142.846	-193.708	387.304	14.3537	461.914	-113.804	-8.01381	53.6089	211.213	1548.73
	MDD	-110.542	-131.256	251.809	11.1346	234.126	-63.3456	0.52757	46.0679	168.87	1108.44
Classifier 764	C	-149.681	-204.133	367.987	32.8141	599.696	-99.3289	-10.2072	54.2419	227.608	1781.35
	MDD	-118.006	-141.198	234.19	28.4363	346.055	-50.3128	-0.75717	47.8936	183.052	1237.5
Classifier 765	C	-150.265	-227.985	362.097	-4.32135	504.927	-98.0675	-9.31284	61.2131	237.773	1583.23
	MDD	-120.055	-164.982	236.425	-5.10126	290.88	-54.4356	-0.81417	54.1653	195.047	1126.75
Classifier 766	C	-152.187	-211.731	390.769	-56.6131	576.874	-83.1197	-4.33805	61.5123	214.477	1490.58
	MDD	-122.506	-148.177	262.632	-56.7142	293.757	-33.8108	4.85152	54.1338	173.138	1047
Classifier 767	C	-158.433	-295.194	573.025	40.4353	703.765	-165.927	-11.7804	60.815	241.777	2627.07
	MDD	-125.191	-217.269	407.937	36.1791	386.252	-102.804	-2.13772	53.1396	195.038	2080.86
Classifier 768	C	-211.266	-320.875	448.77	115.06	851.399	7.38522	-7.22148	84.7781	292.898	1614.24
	MDD	-172.399	-242.24	313.313	108.13	575.635	44.6142	1.86104	74.9968	244.839	1117.81
Classifier 769	C	-166.35	-262.929	480.079	6.57053	531.724	-151.649	-14.9967	67.3959	258.003	2474.96
	MDD	-129.258	-171.099	279.251	9.08059	240.583	-75.0816	-2.6035	57.427	201.434	1872.2
Classifier 770	C	-153.359	-204.192	340.76	25.173	532.207	-85.4843	-4.83526	56.2389	228.823	1698.68
	MDD	-123.514	-147.789	220.946	24.8463	294.786	-38.397	3.41315	49.2083	189.219	1276.72
Classifier 771	C	-148.019	-234.355	411.083	3.60526	573.882	-109.857	-9.01915	59.4971	222.977	1611.3
	MDD	-113.59	-165.613	280.73	2.19379	341.966	-63.6675	-0.51251	50.5849	178.601	1155.98
Classifier 772	C	-149.327	-234.297	448.185	32.5288	774.081	-141.628	-15.2024	55.3614	234.104	1910.26
	MDD	-112.83	-161.645	296.887	23.3894	475.221	-84.0715	-4.57077	47.3778	184.497	1336.37
Classifier 773	C	-154.355	-281.445	539.499	-1.89019	533.042	-163.248	-11.6805	63.084	234.425	2598.9
	MDD	-118.794	-166.158	311.521	-0.61922	257.021	-97.5346	-1.58996	55.0691	172.884	2091.82
Classifier 774	C	-145.539	-272.294	491.137	22.2219	620.348	-138.192	-11.5596	56.3277	235.225	1842.84
	MDD	-110.674	-189.236	328.804	15.1502	350.821	-81.1433	-1.89458	47.7583	185.958	1308.31
Classifier 775	C	-136.967	-240.686	458.313	19.4901	732.941	-122.617	-11.1075	49.198	222.925	1643.54
	MDD	-107.062	-159.14	289.494	15.4006	446.685	-70.4859	-1.1127	43.2175	175.378	1091.85
Classifier 776	C	-265.288	-106.842	602.233	-65.4458	1203.65	-268.724	4.55882	47.5513	405.675	3672.1
	MDD	-216.395	-41.0841	436.015	-60.8573	855.585	-206.614	12.1454	41.7341	347.424	2954.4
Classifier 777	C	-148.329	-266.696	489.198	4.28014	769.399	-156.168	-13.3779	57.0798	246.98	1776.45
	MDD	-112.598	-180.237	313.878	6.09886	482.53	-89.9703	-2.13361	48.4134	191.131	1183.21
Classifier 778	C	-159.588	-195.499	238.507	-42.6309	375.607	-51.7642	-2.51171	65.9921	229.363	1647.75
	MDD	-127.444	-133.439	111.859	-43.2151	120.551	-2.9311	6.01118	58.9601	185.531	1179.07
Classifier 779	C	-136.503	-214.767	400.076	10.335	588.819	-112.682	-7.18947	50.1582	215.628	1540.69
	MDD	-107.799	-151.637	263.549	6.24902	352.655	-63.5915	1.58167	44.3803	172.733	1060.01
Classifier 780	C	-186.349	-296.481	416.791	154.634	884.122	-18.4733	-11.8454	71.4175	273.594	1730.46
	MDD	-150.868	-228.227	287.837	138.289	608.386	21.3753	-3.19724	63.5586	229.461	1267.66
Classifier 781	C	-153.798	-282.179	585.159	-4.8624	887.748	-205.952	-12.7597	61.2873	246.472	1635.44
	MDD	-114.34	-192.577	379.612	0.1463	501.399	-116.286	-2.02049	50.6917	191.831	1164.25
Classifier 782	C	-142.909	-183.128	343.051	13.1026	518.351	-104.661	2.5009	49.6878	210.067	1432.31
	MDD	-117.16	-114.496	198.68	9.88487	267.567	-59.6857	15.2577	42.5323	169.412	881.682
Classifier 783	C	-143.994	-242.863	436.444	-23.6118	627.077	-123.477	-9.66597	57.3221	225.979	1671.15
	MDD	-112.334	-160.438	257.997	-21.3198	313.891	-53.8994	1.09453	49.3252	176.786	1145.23
Classifier 784	C	-143.173	-276.162	465.394	15.7141	777.734	-116.779	-9.10926	55.2731	230.805	1785.44
	MDD	-112.378	-190.655	293.138	10.6412	460.099	-58.4664	0.89686	47.4038	184.283	1294.07
Classifier 785	C	-143.977	-224.342	415.129	11.7327	806.645	-132.203	-8.29729	50.5313	229.246	1779.4
	MDD	-110.413	-156.901	273.457	9.27099	454.508	-74.1038	0.12327	44.4823	182.148	1240.15
Classifier 786	C	-152.791	-205.268	388.6	-17.3219	441.489	-96.7258	-0.21473	57.0718	228.499	1311.73
	MDD	-125.348	-148.903	268.5	-16.2537	202.347	-51.5038	11.4956	50.1829	185.143	875.292
Classifier 787	C	-161.41	-135.29	241.468	-4.05287	371.345	-76.2319	-2.23922	60.6239	231.631	1344.18
	MDD	-137.436	-64.989	104.122	-6.26642	118.904	-28.8883	6.69219	54.3913	192.611	896.167
Classifier 788	C	-243.299	-175.691	656.867	-60.0562	812.402	-231.779	-2.75638	50.2971	384.147	3559.75
	MDD	-193.584	-122.566	513.583	-55.5591	550.124	-171.974	5.26294	43.6314	326.189	2912.92
Classifier 789	C	-155.324	-210.295	409.489	4.29057	705.969	-120.741	-8.05786	55.435	234.346	1820.31
	MDD	-119.973	-140.046	272.544	-2.94762	378.655	-67.8721	1.18491	48.4187	185.662	1244.29
Classifier 790	C	-246.948	-173.185	667.517	-60.7848	1036.39	-266.975	0.43811	54.9922	381.799	3102.72
	MDD	-201.028	-111.855	514.579	-54.296	745.798	-204.566	8.32555	47.7963	326.353	2533.86
Classifier 791	C	-146.04	-193.199	379.076	11.8847	521.081	-103.718	-9.41742	54.2014	214.993	1660.64
	MDD	-112.685	-133.279	248.77	8.47781	296.144	-57.7459	-0.71138	47.1735	172.026	1171.79
Classifier 792	C	-138.676	-240.177	408.638	-30.0452	545.368	-95.6124	-6.5277	56.7166	215.162	1546.46
	MDD	-111.225	-176.985	283.179	-29.1465	310.36	-51.9406	2.20342	50.3958	173.774	1068.71
Classifier 793	C	-186.061	-325.72	363.122	124.99	693.514	22.5794	-4.62616	76.172	265.315	2207.63
	MDD	-153.43	-259.017	239.751	118.528	467.495	60.7452	3.28293	68.1775	224.099	1725.68
Classifier 794	C	-153.327	-227.528	379.588	-0.85464	662.432	-107.679	-10.1324	60.9509	235.324	1629.49
	MDD	-119.121	-163.994	253.247	-1.73344	421.145	-62.7537	-1.41999	53.1641	190.593	1150.45
Classifier 795	C	-262.047	-239.534	743.373	-77.9423	1237.28	-303.787	-10.7021	66.1675	419.126	3466.92
	MDD	-200.44	-149.465	523.574	-67.1942	850.681	-213.362	-0.37315	55.8356	343.283	2745
Classifier 796	C	-330.736	-255.47	790.044	-49.5197	1038.35	-313.999	-11.2901	92.5446	506.352	4789.25
	MDD	-272.095	-190.349	629.744	-44.3321	784.407	-250.692	-2.87438	82.5501	442.432	4063.69
Classifier 797	C	-155.055	-228.643	419.378	22.1271	818.81	-144.067	-16.5882	60.5258	253.865	1649.44
	MDD	-125.052	-138.629	247.921	17.8734	506.333	-89.4806	-5.59872	52.3677	206.225	1097.94
Classifier 798	C	-146.799	-193.994	377.871	-2.02382	400.478	-92.519	-1.34202	55.1744	212.033	1397.07
	MDD	-120.381	-128.606	253.147	-6.53854	163.123	-44.4535	6.91224	48.6171	171.677	974.971
Classifier 799	C	-194.349	-391.299	576.666	151.897	998.07	-33.1234	-8.12385	76.0272	294.669	1754.21
	MDD	-158.421	-316.221	434.591	144.294	724.667	9.85468	0.26562	67.7683	247.644	1305.81
Classifier 800	C	-142.875	-260.489	499.615	22.4524	695.21	-140.742	-10.2646	55.4315	223.881	1651.75
	MDD	-110.257	-172.117	318.254	15.048	370.219	-80.4999	-0.69687	47.5258	177.097	1133.18
Classifier 801	C	-146.081	-245.39	448.786	-18.481	639.8	-121.164	-6.78817	59.2737	223.176	1511.29
	MDD	-116.198	-177.156	307.57	-16.4325	362.943	-68.5162	1.54131	51.7019	181.771	1092.45
Classifier 802	C	-166.111	-246.044	426.147	14.2639	788.264	-108.794	-14.7594	61.8109	253.8	2131.19
	MDD	-123.604	-169.441	274.583	10.1756	490.06	-58.6726	-4.88684	52.6485	200.995	1518
Classifier 803	C	-165.245	-240.029	458.46	-46.4683	574.568	-144.269	-12.9873	68.1452	257.458	1669.34
	MDD	-129.295	-150.301	275.487	-50.4917	215.073	-66.7398	-1.03822	59.2338	200.156	1113.24
Classifier 804	C	-146.554	-191.872	345.578	13.7946	652.95	-97.8388	-5.92237	49.7278	220.556	1884.2
	MDD	-113.146	-123.534	202.544	13.2355	337.937	-44.6001	2.93787	43.1808	174.464	1323.12
Classifier 805	C	-146.587	-221.213	416.268	13.0647	477.99	-111.47	-9.74693	55.155	215.426	2444.11
	MDD	-114.483	-160.896	283.076	10.6039	262.352	-60.3865	-0.13151	48.1754	172.197	1830
Classifier 806	C	-137.019	-198.355	408.704	6.9508	563.961	-116.022	-4.926	48.7339	208.193	1418.47
	MDD	-109.746	-112.19	244.56	11.9444	302.62	-69.9508	4.20738	41.0494	165.284	966.504
Classifier 807	C	-136.462	-233.211	400.813	2.31289	612.091	-99.3172	-6.98075	53.0251	214.977	1539.23
	MDD	-109.616	-170.494	262.214	-0.72085	407.899	-53.2254	1.51436	47.9605	174.15	1023.73
Classifier 808	C	-150.092	-214.67	357.314	-4.89978	538.903	-107.402	-9.36341	60.275	235.454	1564.3
	MDD	-119.998	-151.284	224.354	-6.02791	308.985	-59.2041	-0.76735	53.4612	192.702	1109.91
Classifier 809	C	-290.787	-209.667	803.004	-65.3167	1705.63	-339.005	-5.39456	58.2553	455.819	4202.32
	MDD	-223.788	-143.019	608.835	-57.9322	1246.32	-255.96	2.66018	51.2267	381.895	3376.66
Classifier 810	C	-425.481	-500.489	1117.29	198.779	1835.51	-106.62	-11.5234	108.712	638.768	4577.39
	MDD	-344.101	-413.458	913.434	188.902	1492.58	-55.8375	-2.95145	97.209	556.2	3844.6
Classifier 811	C	-160.189	-258.558	438.668	-2.41176	460.738	-114.819	-10.7651	66.2436	236.922	2445.83
	MDD	-124.069	-181.969	291.369	-3.8379	230.415	-64.8676	-1.91714	57.1043	189.695	1898.05
Classifier 812	C	-329.484	-20.6164	555.447	-143.875	807.17	-287.239	5.50136	77.5229	474.666	3161.27
	MDD	-280.417	40.8454	401.734	-136.407	532.404	-230.75	13.3297	69.5098	419.223	2586.96
Classifier 813	C	-153.438	-244.504	462.769	16.5416	842.509	-152.296	-14.6817	55.0609	245.792	2070.69
	MDD	-112.594	-160.32	292.275	13.3822	485.732	-82.9119	-3.81148	46.1072	188.528	1432.25
Classifier 814	C	-142.102	-283.578	485.523	8.07009	886.03	-113.698	18.6231	41.797	212.106	1794.66
	MDD	-112.225	-205.629	339.917	9.09273	513.924	-65.4283	25.4598	36.4609	168.439	1209.07
Classifier 815	C	-139.841	-242.464	468.228	-14.2	591.376	-133.347	-9.44477	52.8807	223.33	1680.01
	MDD	-107.286	-155.65	279.014	-15.8702	269.404	-59.3404	1.08265	45.3224	171.157	1159.46
Classifier 816	C	-142.192	-190.818	344.078	23.2102	648.266	-92.5684	-3.14659	49.2342	214.779	1586.18
	MDD	-118.784	-109.668	169.823	26.3387	261.24	-33.4293	5.64982	44.8856	175.605	991.925
Classifier 817	C	-146.043	-285.405	503.217	5.75113	943.889	-130.764	24.0225	41.1426	214.732	1708.84
	MDD	-116.403	-207.348	337.972	6.09031	566.97	-73.4451	31.0631	36.6313	171.164	1120.94
Classifier 818	C	-146.03	-204.566	338.831	1.07271	679.994	-98.8321	-9.02814	54.9425	223.74	1730.68
	MDD	-113.027	-133.94	208.933	2.30848	369.516	-51.8387	-0.25813	47.4087	178.526	1177.09
Classifier 819	C	-155.969	-271.717	536.454	8.29721	834.535	-158.496	-12.4183	56.2296	239.74	2693.35
	MDD	-116.4	-181.96	347.47	8.22242	476.101	-90.0622	-2.351	47.8345	185.325	1986.35
Classifier 820	C	-136.175	-168.863	311.412	-8.0968	404.542	-88.0263	-4.02005	50.7383	205.076	1396.11
	MDD	-112.92	-96.5233	159.328	-12.5569	161.471	-42.7412	5.25604	46.1338	165.854	834.45
Classifier 821	C	-197.203	-301	538.957	33.7801	720.447	-139.583	-14.2885	78.9061	273.2	3314.53
	MDD	-149.946	-223.421	384.448	31.8214	431.223	-84.6484	-5.09046	67.7221	221.999	2578.22
Classifier 822	C	-167.717	-196.998	350.387	-53.9515	339.473	-91.1845	-3.74957	70.5606	235.85	1472.78
	MDD	-136.036	-132.128	223.852	-57.9533	91.849	-42.2818	4.9532	62.6151	192.874	1028.4
Classifier 823	C	-155.025	-273.292	484.892	24.3264	772.129	-140.448	-13.2267	59.26	254.078	1798.05
	MDD	-120.453	-207.031	345.665	20.3697	473.493	-83.4036	1.9268	49.9417	201.013	1281.55
Classifier 824	C	-149.541	-229.902	424.587	11.1126	436	-119.723	-6.31122	56.3087	220.144	2352.07
	MDD	-117.58	-146.317	252.025	14.3667	148.925	-55.7547	4.37985	47.8	170.416	1810.37
Classifier 825	C	-158.583	-235.117	365.243	1.34623	528.239	-91.6636	-10.2938	65.0878	229.71	2424.81
	MDD	-124.259	-168.274	245.62	3.18787	302.995	-49.125	-1.38724	55.9904	185.701	1877.18
Classifier 826	C	-333.721	-179.649	611.076	-158.689	838.613	-267.086	-1.70431	90.1878	515.924	3959.99
	MDD	-275.326	-125.346	461.864	-149.894	577.702	-205.498	6.25915	82.0459	450.887	3293.71
Classifier 827	C	-171.918	-246.869	435.748	-6.69058	509.683	-111.692	-10.1979	69.0141	249.047	2666.83
	MDD	-139.345	-184.117	305.295	-8.27341	230.083	-60.7431	-2.04525	62.1862	206.726	2084.54
Classifier 828	C	-169.769	-295.287	440.369	120.932	879.74	-36.8066	-9.44953	63.7939	256.482	1649.09
	MDD	-136.699	-230.06	311.061	113.905	596.278	9.93056	-0.14027	56.456	211.352	1172.35
Classifier 829	C	-271.813	-231.521	826.604	-64.168	1087.12	-313.191	-13.0345	60.2766	439.283	4038.12
	MDD	-207.265	-148.267	602.992	-55.7461	761.943	-227.461	-2.38041	51.3041	360.92	3192.44
Classifier 830	C	-177.161	-276.962	404.941	0.4886	733.262	-120.791	-16.0305	76.5345	285.085	1754.36
	MDD	-140.7	-212.027	285.278	2.61809	487.734	-73.424	-6.7048	67.0745	236.997	1309.57
Classifier 831	C	-311.703	-164.643	690.526	-134.123	1130.17	-297.95	-5.05908	84.6183	474.074	3230.9
	MDD	-257.846	-103.231	536.744	-126.841	847.082	-235.631	3.23722	75.4592	412.912	2659.05
Classifier 832	C	-303.57	-130.351	707.96	-140.459	673.718	-254.904	3.82197	57.3809	474.592	3808.05
	MDD	-246.655	-67.104	529.609	-128.67	425.923	-195.801	11.6237	51.364	407.821	3103.96
Classifier 833	C	-152.087	-206.536	394.79	-22.1802	567.538	-100.313	-7.00375	56.432	228.768	1486.11
	MDD	-117.417	-133.961	250.055	-21.1207	279.39	-48.6501	1.99769	48.7523	180.11	1038.8
Classifier 834	C	-146.673	-289.995	561.416	13.21	889.143	-178.721	-16.1682	55.6376	244.43	1931.83
	MDD	-108.777	-171.865	305.857	9.52135	447.512	-83.6613	-1.75411	45.2404	182.537	1298.22
Classifier 835	C	-152.108	-215.552	419.838	20.2193	457.329	-116.215	-10.7517	57.9204	218.622	2417.51
	MDD	-118.567	-146.513	279.433	17.7759	229.563	-67.534	-1.47909	49.7277	174.472	1855.29
Classifier 836	C	-150.095	-275.66	417.268	4.19264	441.94	-80.2258	21.8197	50.1072	216.44	1628.27
	MDD	-121.618	-218.918	296.644	3.68673	209.525	-34.6189	33.5181	42.3017	174.811	1169.76
Classifier 837	C	-147.179	-209.391	406.719	19.3401	485.995	-102.442	-9.94943	53.6185	221.284	1765.14
	MDD	-113.276	-143.805	269.519	15.9041	278.916	-58.2302	-0.35111	46.4358	175.134	1210.54
Classifier 838	C	-149.677	-204.856	326.952	5.35118	616.001	-103.055	-10.678	59.2268	227.298	1672.41
	MDD	-115.336	-149.555	221.396	6.7787	364.813	-56.108	-0.97053	51.0305	181.374	1175.8
Classifier 839	C	-158.807	-275.15	538.119	41.7702	900.519	-177.536	-13.4951	59.0628	230.334	3379.66
	MDD	-121.516	-180.677	341.51	32.0304	507.883	-112.11	-3.62054	52.1653	178.657	2603.67
Classifier 840	C	-149.99	-230.688	374.138	5.23803	612.288	-105.278	-9.07871	59.5648	233.302	1619.53
	MDD	-117.864	-166.986	263.115	9.1848	366.634	-60.7958	0.22024	50.7494	188.44	1172.41
Classifier 841	C	-168.778	-230.887	459.162	-70.7483	445.508	-103.032	-6.51614	71.3719	243.427	1345.66
	MDD	-136.304	-162.139	319.052	-70.0132	205.543	-56.4279	1.77132	63.5757	199.619	933.367
Classifier 842	C	-140.008	-213.752	410.68	11.4499	661.507	-120.71	-7.0072	51.1508	212.534	1679.9
	MDD	-108.139	-141.312	258.387	8.51156	356.627	-66.8306	1.25607	44.522	169.29	1130.23
Classifier 843	C	-177.882	-313.417	469.101	131.82	883.437	-25.0268	-9.48072	67.6789	262.834	1675.63
	MDD	-142.826	-244.272	337.171	121.533	624.418	15.2359	-1.14616	59.6093	218.677	1232.99
Classifier 844	C	-256.088	-430.683	653.67	201.158	1378.33	-58.385	-24.4153	110.901	362.721	1950.37
	MDD	-202.515	-346.973	495.083	182.369	1056.89	-14.2633	-14.6575	97.4853	307.531	1481.14
Classifier 845	C	-187.116	-346.636	540.282	92.9526	664.132	-2.56611	18.9931	64.5723	257.089	1340.62
	MDD	-157.16	-287.007	420.424	89.4918	389.936	44.3566	30.9121	56.6298	212.859	905.278
Classifier 846	C	-162.842	-267.336	495.286	-32.8493	679.092	-138.104	-14.7111	63.9706	259.848	1774.98
	MDD	-120.299	-164.104	303.658	-24.5922	342.856	-68.7112	-1.52985	52.0684	195.399	1176.67
Classifier 847	C	-154.781	-276.275	551.639	-16.5513	550.509	-127.442	4.84899	52.4906	234.543	1619.47
	MDD	-119.275	-191.857	375.073	-17.889	261.604	-64.2084	17.2582	43.7986	179.386	1087.02
Classifier 848	C	-312.824	-231.527	710.46	-131.028	1084.2	-239.745	-1.90333	83.3037	464.08	3863.61
	MDD	-251.916	-166.885	548.741	-116.772	764.542	-175.261	6.12121	73.3434	398.956	3221.13
Classifier 849	C	-179.667	-322.723	600.448	33.5143	770.883	-191.515	-21.1894	76.7738	274.101	2875.81
	MDD	-136.903	-228.901	415.164	23.0918	463.633	-124.825	-10.3593	65.6578	220.003	2200.37
Classifier 850	C	-150.551	-220.352	402.154	-18.2193	235.303	-99.354	-5.35481	61.4587	210.857	2281.81
	MDD	-120.528	-156.177	273.426	-18.8259	37.5453	-52.6614	2.97914	53.6859	170.82	1776.18
Classifier 851	C	-149.619	-227.143	433.075	-51.186	149.056	-80.275	22.8334	54.245	193.136	1191.48
	MDD	-124.489	-171.115	321.034	-56.1924	-87.1394	-34.9304	32.3176	47.8951	154.708	772.108
Classifier 852	C	-161.539	-261.025	484.609	22.8225	759.34	-153.674	-14.2303	61.6427	257.602	1906.4
	MDD	-123.421	-180.611	314.967	24.9762	452.674	-82.3575	-3.20778	51.8717	203.418	1372.75
Classifier 853	C	-156.41	-258.268	482.22	-20.6502	322.158	-132.093	-8.42402	64.4303	229.28	2382.95
	MDD	-121.392	-174.548	311.507	-20.0088	82.8883	-71.0041	1.04182	55.344	180.08	1819.39
Classifier 854	C	-150.131	-231.208	366.09	-2.92247	693.489	-101.65	-11.6113	60.6177	230.34	1723.03
	MDD	-115.43	-166.056	243.565	-1.51009	437.238	-53.914	-2.03895	51.6247	184.552	1241.72
Classifier 855	C	-155.253	-243.927	452.132	-0.45206	761.38	-154.265	-16.438	60.4689	258.465	1772.26
	MDD	-120.344	-158.033	272.165	3.12188	386.16	-84.6324	-5.53691	53.0843	203.554	1141.31
Classifier 856	C	-174.522	-308.026	439.484	134.369	909.991	-21.9488	-7.66181	68.8405	255.119	1528.69
	MDD	-145.125	-252.345	317.901	135.491	611.695	30.7698	0.94349	61.8947	215.099	1141.21
Classifier 857	C	-143.64	-180.407	385.468	-14.4344	526.865	-128.152	-6.36634	52.9299	217.711	1417.42
	MDD	-116.585	-71.9498	175.77	-9.17856	157.206	-56.6989	6.76277	44.1573	166.59	774.196
Classifier 858	C	-144.893	-203.771	301.707	13.8309	528.135	-68.3116	-3.02647	53.6895	215.335	1680.53
	MDD	-114.983	-144.606	189.587	14.1124	298.156	-26.0856	5.34303	46.4147	174.217	1241.56
Classifier 859	C	-159.472	-249.074	448.379	-24.9106	507.119	-83.1806	5.01219	56.975	231.261	1505.42
	MDD	-124.745	-183.542	319.824	-24.4411	268.027	-41.8957	16.6685	48.2851	182.915	1039.08
Classifier 860	C	-279.659	-183.467	617.633	-122.899	707.694	-236.356	-1.41253	75.5169	402.64	4551.54
	MDD	-227.665	-123.423	469.854	-117.149	462.609	-176.986	6.52173	66.7277	345.968	3839.61
Classifier 861	C	-162.223	-325.486	567.078	22.323	844.804	-146.749	27.2827	48.9312	213.95	3147.14
	MDD	-127.406	-238.091	392.943	19.3312	508.351	-94.0512	31.4296	44.074	168.368	2510.71
Classifier 862	C	-156.487	-155.575	288.125	0.65725	564.805	-122.062	-7.9648	62.182	232.323	1332.28
	MDD	-128.545	-87.4237	140.564	0.20083	315.276	-71.5804	0.97266	55.2064	192.685	873.289
Classifier 863	C	-140.352	-194.903	365.831	14.0542	547.204	-110.513	-4.5876	50.856	218.256	1439.86
	MDD	-114.992	-130.783	232.694	13.6786	293.132	-64.2791	4.67734	45.5476	177.09	938.498
Classifier 864	C	-213.006	-461.087	602.37	120.21	1238.66	-58.649	-26.4097	97.9325	353.05	1849.35
	MDD	-169.282	-354.422	408.037	119.885	922.909	3.92817	-14.8988	85.3631	290.872	1320.73
Classifier 865	C	-146.332	-231.413	421.542	23.3156	593.719	-99.9033	-9.0435	54.4995	224.746	1736.58
	MDD	-115.731	-167.685	290.127	22.6138	363.24	-52.7454	-0.46253	47.1917	182.842	1280.04
Classifier 866	C	-141.7	-165.878	339.848	2.9179	645.453	-134.052	-6.9581	52.2763	215.675	1386.86
	MDD	-114.792	-97.3353	201.949	4.96508	378.202	-83.6693	2.56454	44.6391	176.228	937.487
Classifier 867	C	-299.379	-234.139	753.157	-144.189	691.515	-230.906	3.35419	80.2846	424.199	4836.52
	MDD	-246.735	-173.964	601.072	-135.792	440.106	-174.07	10.5829	71.8099	368.154	4162.4
Classifier 868	C	-140.617	-225.6	439.662	3.00027	542.398	-112.295	-6.24178	54.9532	206.586	1491.55
	MDD	-109.341	-157.801	299.448	1.95474	310.844	-65.0916	1.44876	47.237	166.24	1071.41
Classifier 869	C	-143.462	-273.791	532.145	1.28286	698.545	-133.631	-12.8311	51.8444	238.947	1716.27
	MDD	-106.86	-172.614	323.721	2.918	422.23	-70.0773	-1.96126	43.0673	181.509	1187.19
Classifier 870	C	-161.597	-267.046	471.007	0.75766	641.268	-133.978	-13.1112	67.1703	260.259	1542.61
	MDD	-127.832	-190.596	330.807	3.46056	419.347	-91.2837	-4.3021	58.0061	213.414	1120.02
Classifier 871	C	-153.094	-251.484	422.74	-16.2418	349.211	-58.5538	27.7156	47.6282	207.764	1388.51
	MDD	-125.961	-194.482	294.875	-14.9456	106.815	-13.5212	39.6325	41.0122	165.021	961.75
Classifier 872	C	-278.652	-211.413	734.163	-50.9335	813.743	-269.379	-5.15037	70.9055	406.924	4560.53
	MDD	-223.465	-147.248	576.525	-44.9036	564.874	-209.257	3.0661	61.3172	348.065	3819.03
Classifier 873	C	-185.074	-286.925	434.814	86.4613	761.393	-36.5983	-5.23895	73.2904	265.431	1507.74
	MDD	-152.549	-220.16	311.909	77.7948	468.155	13.0866	4.43123	65.1801	220.392	1036.77
Classifier 874	C	-230.185	-450.022	549.043	189.099	1178.25	-5.44324	-24.1675	99.1132	349.804	2283.4
	MDD	-178.603	-351.894	389.583	168.097	846.846	35.5121	-13.0316	85.7996	289.488	1712.74
Classifier 875	C	-152.701	-231.046	420.806	4.70402	786.504	-126.552	-8.71293	56.7251	233.772	1777.49
	MDD	-117.095	-144.322	245.914	5.75749	403.053	-65.9091	0.52931	48.7485	184.981	1197.11
Classifier 876	C	-182.15	-260.851	417.896	68.1368	563.825	-30.6245	-3.7087	72.657	245.957	1891.2
	MDD	-151.625	-193.401	283.816	64.0787	296.704	18.5045	5.30906	65.1033	205.193	1354.16
Classifier 877	C	-168.816	-288.486	355.317	3.83865	337.319	-65.4073	25.5542	60.2965	237.759	1710.25
	MDD	-135.042	-210.697	199.021	-4.0186	38.5303	-7.49739	38.5815	51.0593	187.687	1185.48
Classifier 878	C	-154.732	-249.29	453.918	15.5541	517.761	-123.975	-8.18622	62.4849	219.951	2415.16
	MDD	-120.638	-181.135	314.932	12.8125	283.899	-73.1678	0.11863	54.0794	177.201	1883.94
Classifier 879	C	-147.502	-293.173	546.586	26.6181	772.674	-136.695	-12.3452	54.7181	242.175	1834.87
	MDD	-114.162	-205.93	366.517	24.7266	466.721	-74.4385	-1.76884	46.4813	191.956	1322.5
Classifier 880	C	-145.17	-297.259	540.891	3.61361	505.413	-141.536	10.1079	50.6702	224.424	1598.45
	MDD	-112.361	-206.968	348.079	3.68955	250.792	-74.2457	19.3828	42.6622	174.479	1071.49
Classifier 881	C	-139.976	-215.718	381.526	14.1294	591.732	-114.049	-8.20223	52.4784	220.99	1601.82
	MDD	-109.803	-148.811	257.832	11.5849	356.613	-67.4997	0.68241	44.8981	177.129	1131.98
Classifier 882	C	-157.538	-241.769	471.32	22.0468	575.394	-141.462	-7.491	58.6076	219.433	3274.57
	MDD	-123.676	-177.912	329.274	21.6497	302.508	-89.9656	1.21339	53.0494	173.281	2587.95
Classifier 883	C	-240.864	-249.646	739.817	-44.9183	1140.94	-266.624	-7.51549	59.4333	388.233	3284.2
	MDD	-192.26	-167.855	548.659	-44.4623	793.213	-197.705	1.55264	51.5051	328.005	2627.08
Classifier 884	C	-168.022	-259.835	442.573	29.9994	656.107	-101.052	-10.9886	67.305	246.612	1859.58
	MDD	-131.601	-193.968	314.938	32.1958	403.538	-53.1121	-1.63709	57.6961	200.962	1394.54
Classifier 885	C	-155.977	-274.606	429.214	-27.2479	515.657	-83.7196	2.51312	59.208	237.969	1630.76
	MDD	-121.801	-208.019	302.107	-26.8551	268.698	-39.7147	12.7486	50.8272	190.134	1184.85
Classifier 886	C	-154.381	-230.844	403.671	-28.6103	566.962	-111.991	-7.92589	64.5139	226.022	1575.84
	MDD	-119.787	-168.26	267.325	-26.1687	278.06	-54.2942	0.49401	55.6859	183.574	1171.99
Classifier 887	C	-140.554	-212.396	393.362	-11.4529	439.896	-93.0736	-4.09492	53.9659	206.834	1513.91
	MDD	-112.477	-151.296	266.031	-7.46934	181.563	-43.7666	4.48365	47.2528	166.306	1087.21
Classifier 888	C	-148.147	-227.405	423.311	11.428	513.21	-122.366	-8.78683	57.4478	221.261	2211.17
	MDD	-117.072	-161.161	292.858	11.1086	299.511	-76.689	-0.24121	49.6845	179.441	1673.26
Classifier 889	C	-149.046	-207.276	360.972	17.1213	524.938	-96.5438	-7.30138	53.6209	230.242	1776.55
	MDD	-116.501	-141.931	219.553	10.8279	294.004	-48.83	2.10263	47.442	183.788	1231.85
Classifier 890	C	-137.419	-204.452	386.414	11.451	617.129	-108.818	-9.1282	49.2672	212.738	1667.84
	MDD	-105.683	-142.604	252.865	7.71707	367.974	-58.8363	-0.01447	43.1534	167.773	1144.07
Classifier 891	C	-163.714	-288.519	365.428	8.98563	577.02	-76.5388	20.7049	56.9648	238.401	1749.29
	MDD	-129.322	-212.799	216.499	2.12926	257.147	-19.4777	33.3913	47.7406	188.127	1229.96
Classifier 892	C	-140.031	-224.053	394.48	11.1318	520.088	-99.5507	8.92157	46.1654	210.375	1446.94
	MDD	-113.935	-153.613	254.055	12.8522	285.886	-54.8367	20.9729	38.8019	166.773	959.917
Classifier 893	C	-160.917	-294.739	569.312	8.25069	485.101	-174.361	-12.2771	64.6663	251.815	2432.39
	MDD	-121.913	-196.056	362.541	6.36008	232.079	-100.302	-1.81303	54.6238	195.407	1814.15
Classifier 894	C	-152.448	-214.432	357.872	5.18755	834.426	-124.997	-15.58	61.8141	242.281	1594.58
	MDD	-119.821	-155.012	237.553	4.04672	558.587	-73.9106	-6.38338	53.8744	198.074	1164.92
Classifier 895	C	-155.802	-224.101	377.062	13.7664	607.654	-97.4837	-13.1361	60.4168	237.768	1855.32
	MDD	-119.56	-162.312	252.248	11.8403	386.783	-52.3923	-3.08356	52.4894	189.345	1300.32
Classifier 896	C	-141.41	-205.672	356.434	0.82767	539.913	-92.1066	-5.79325	53.7342	212.354	1580.55
	MDD	-113.883	-150.06	235.439	-1.57718	266.166	-37.8053	3.14038	47.9297	171.406	1127.82
Classifier 897	C	-167.703	-453.191	772.668	-1.66402	674.218	-163.129	34.8791	61.0086	247.116	1557.67
	MDD	-135.506	-378.53	618.363	1.65717	409.089	-107.284	41.5964	53.2616	204.238	1140.52
Classifier 898	C	-161.31	-245.831	415.044	11.6074	682.779	-135.983	-15.1813	65.0461	264.448	1700.6
	MDD	-126.888	-178.999	286.077	10.0766	429.141	-85.3788	-5.52898	56.8025	215.578	1221.24
Classifier 899	C	-149.019	-249.573	482.538	9.26608	769.83	-129.631	-9.83694	55.4436	228.452	1869.08
	MDD	-113.684	-181.643	333.98	6.27692	470.327	-77.3616	-1.15752	48.7479	182.321	1293.71
Classifier 900	C	-143.278	-290.282	488.118	13.6403	631.653	-112.768	14.6522	49.3077	217.101	1478.48
	MDD	-116.749	-235.376	375.568	13.9705	381.719	-66.4275	24.4172	42.5076	177.311	1068.7
Classifier 901	C	-143.867	-268.031	460.133	9.40434	849.867	-112.58	20.5833	41.6349	212.765	1725.86
	MDD	-115.625	-191.111	309.045	8.70783	506.901	-62.9487	28.652	35.934	170.49	1171.16
Classifier 902	C	-232.589	-168.081	596.981	-64.9106	1090.49	-229.432	-0.82438	53.1	356.613	3017.86
	MDD	-188.507	-111.034	444.927	-58.8385	791.734	-165.125	6.98773	46.4672	303.781	2477.19
Classifier 903	C	-141.777	-270.083	521.338	20.1246	736.959	-125.263	-12.0976	50.445	231.302	1762.56
	MDD	-107.598	-184.123	347.297	13.6415	447.424	-71.6726	-2.29598	43.0356	181.244	1248.29
Classifier 904	C	-163.441	-263.09	504.92	23.4824	374.159	-132.367	-8.02965	67.0812	226.366	2511.62
	MDD	-127.746	-191.87	355.98	24.3566	160.092	-77.3657	0.84114	57.3557	183.358	1946.01
Classifier 905	C	-146.995	-273.165	515.722	39.8504	855.125	-137.24	-12.9905	53.8426	234.248	1857.44
	MDD	-113.751	-189.533	345.962	33.9373	514.992	-75.1408	-2.32777	45.7004	185.759	1330.09
Classifier 906	C	-328.991	-135.992	709.226	-93.1366	1306.09	-321.89	-4.3497	66.1775	526.981	3995.83
	MDD	-267.5	-62.4215	516.87	-84.4111	954.739	-255.427	3.67123	59.4437	455.051	3221.5
Classifier 907	C	-229.612	-151.914	555.367	-56.2139	916.336	-218.058	-1.90769	52.8296	352.184	3030.85
	MDD	-185.115	-97.7175	421.073	-52.7822	641.971	-159.107	6.16097	45.2789	299.939	2487.83
Classifier 908	C	-165.574	-320.944	551.315	-4.81542	747.998	-147.305	-14.7286	65.463	278.634	1886.53
	MDD	-123.842	-219.051	341.366	-1.6614	467.048	-76.2523	-3.27454	55.2327	215.892	1334.26
Classifier 909	C	-254.469	-108.959	529.202	-53.2245	945.447	-241.945	0.21233	55.267	387.341	3123.42
	MDD	-207.91	-42.3466	373.56	-50.0296	649.763	-184.84	8.52157	47.7471	331.714	2518.03
Classifier 910	C	-152.322	-203.002	387.023	-19.7011	500.955	-91.949	-5.83819	58.9438	218.416	1505.24
	MDD	-119.253	-135.704	258.062	-21.3291	259.865	-47.1935	2.95028	50.8117	174.359	1041.88
Classifier 911	C	-134.017	-182.395	337.116	2.26543	654.67	-110.351	-7.97513	50.7276	202.571	1460.33
	MDD	-106.098	-126.531	218.814	4.23467	368.543	-57.2931	1.13143	43.4021	164.284	1043.9
Classifier 912	C	-140.916	-202.444	376.716	-3.96439	692.231	-136.331	-10.0291	53.1065	219.517	1629.07
	MDD	-107.06	-125.26	210.041	0.52095	346.514	-61.7993	1.49787	43.61	169.366	1146.38
Classifier 913	C	-143.718	-249.977	508.777	18.7842	854.807	-164.239	-12.0107	54.2779	224.71	1683.97
	MDD	-111.244	-148.278	299.572	19.0926	437.204	-88.3888	0.2479	44.6486	175.25	1110.97
Classifier 914	C	-144.564	-263.285	533.635	-1.02672	717.341	-167.284	-12.0961	56.786	227.832	1675.34
	MDD	-107.447	-174.529	340.025	1.51569	400.31	-91.5862	-0.89057	47.038	174.231	1128.58
Classifier 915	C	-154.761	-260.016	439.795	-4.32293	597.499	-127.165	-2.02852	61.0718	245.62	1488.75
	MDD	-124.771	-196.716	308.834	-4.7219	344.965	-78.4417	7.28332	53.6791	203.099	1050.66
Classifier 916	C	-176.265	-306.835	464.527	116.611	925.994	-28.8309	-7.02922	63.2686	264.933	1756.29
	MDD	-140.846	-233.655	323.289	108.043	631.344	13.6207	0.76035	56.4235	218.202	1273.42
Classifier 917	C	-151.556	-321.318	593.665	21.1345	827.256	-159.979	-13.0016	58.5037	254.673	1880.45
	MDD	-115.957	-228.032	404.8	13.7687	513.367	-98.0053	-2.9652	50.0454	202.709	1344.77
Classifier 918	C	-160.765	-298.853	587.843	5.62279	735.694	-177.533	-13.4801	64.6124	257.377	1787.72
	MDD	-121.475	-202.041	382.185	5.81717	432.204	-106.464	-3.20879	54.4506	203.371	1236.57
Classifier 919	C	-149.265	-201.586	300.205	-14.0992	423.664	-78.9923	-2.0335	57.9217	223.348	1620.01
	MDD	-120.591	-142.242	178.943	-15.8753	188.814	-30.5631	6.58205	51.1687	182.082	1181.45
Classifier 920	C	-147.103	-260.868	469.41	2.97934	672.287	-138.855	-10.2183	55.6397	242.652	1755.24
	MDD	-112.961	-163.35	271.691	5.17468	371.426	-69.8952	1.2873	46.5127	186.774	1195.17
Classifier 921	C	-152.925	-192.744	357.333	45.0764	556.845	-95.3884	-6.14263	54.5365	224.511	1678.97
	MDD	-126.056	-126.795	233.627	49.6065	306.276	-49.1185	4.02252	46.9243	183.15	1180.94
Classifier 922	C	-141.588	-228.773	393.098	22.1951	705.399	-83.8205	-6.39979	52.3543	214.861	1610.28
	MDD	-114.562	-168.186	264.645	21.8836	471.052	-36.3117	1.97205	45.8999	175.992	1193.38
Classifier 923	C	-196.95	-417.746	521.093	119.072	735.341	-2.00723	33.3548	66.6366	281.977	1577.17
	MDD	-165.2	-352.423	388.377	113.263	493.56	38.7865	43.0571	59.2507	237.935	1164.1
Classifier 924	C	-249.502	-198.064	714.552	-70.877	833.676	-227.436	0.42758	51.1923	394.536	3178.89
	MDD	-199.553	-135.873	555.191	-62.5299	575.345	-169.492	7.93938	44.571	334.317	2605.2
Classifier 925	C	-152.518	-308.323	546.469	25.7473	749.051	-146.331	14.3216	51.13	234.883	1568
	MDD	-125.377	-228.82	377.415	22.7347	404.943	-83.8243	26.4796	43.9566	189.953	1047.8
Classifier 926	C	-140.407	-250.729	436.89	12.5123	607.262	-104.98	7.58576	47.6423	209.977	1560.47
	MDD	-110.438	-196.434	317.43	8.50617	357.47	-58.6508	19.1708	41.1144	165.6	1044.45
Classifier 927	C	-134.706	-196.412	373.694	6.2162	709.294	-113.262	-7.49714	47.9492	206.508	1648.38
	MDD	-105.46	-134.696	244.909	8.51644	361.385	-57.9308	1.76962	41.845	164.16	1110.75
Classifier 928	C	-154.604	-283.308	476.053	21.2398	1006.97	-139.855	-19.8163	62.8055	259.452	1862.42
	MDD	-120.975	-203.655	318.898	14.8233	699.853	-84.3657	-9.4507	54.6346	210.474	1347.03
Classifier 929	C	-157.642	-329.152	668.776	22.1287	993.129	-199.601	-20.5433	56.7688	270.985	2095
	MDD	-113.383	-209.93	408.652	18.2017	555.37	-106.033	-7.03298	46.8293	202.711	1447.35
Classifier 930	C	-141.049	-234.304	430.282	33.705	758.819	-137.55	-11.7547	51.1458	229.169	1740.84
	MDD	-109.527	-137.821	248.016	21.5771	404.008	-74.4213	-0.66502	43.2115	178.429	1168.06
Classifier 931	C	-334.171	119.685	701.454	-170.126	1103.04	-439.52	24.2129	45.3506	454.454	3444.18
	MDD	-286.214	173.495	540.229	-160.73	789.149	-370.542	31.3118	39.3262	400.017	2864.16
Classifier 932	C	-160.398	-240.937	390.126	-29.2527	353.802	-95.8988	-6.80082	69.576	233.727	1586.79
	MDD	-125.799	-167.654	243.991	-29.5758	134.635	-46.8124	1.47732	60.3888	190.275	1128
Classifier 933	C	-233.655	-165.376	597.535	-55.2412	877.76	-219.183	-1.60651	54.2336	355	3030.65
	MDD	-186.958	-102.133	439.197	-52.3416	637.059	-162.222	6.17004	46.8732	300.271	2446.63
Classifier 934	C	-140.844	-221.726	409.445	3.94149	573.682	-115.124	-7.82567	51.4578	221.826	1662.45
	MDD	-109.613	-123.731	199.335	5.78387	267.754	-44.4306	3.76716	43.2229	169.732	1096.07
Classifier 935	C	-237.44	-375.323	490.556	276.843	1134.03	18.2269	-9.3304	88.9154	343.895	1856.98
	MDD	-203.426	-302.233	352.097	265.706	868.808	58.3619	-0.54717	80.8084	300.47	1387.92
Classifier 936	C	-138.25	-236.038	455.798	6.1131	574.34	-110.412	-5.93498	50.9194	212.745	1514.64
	MDD	-107.396	-165.041	298.858	6.59492	334.677	-57.7746	2.14615	44.2384	169.303	1092.11
Classifier 937	C	-142.627	-207.383	393.028	11.036	629.395	-125.17	-9.34155	53.9879	218.246	1606.52
	MDD	-110.524	-126.978	235.093	10.1705	337.252	-69.6132	0.8506	45.1831	172.732	1084.48
Classifier 938	C	-284.386	-129.201	648.642	-84.4784	1171.67	-316.852	-0.46964	62.7347	435.38	3495.58
	MDD	-232.963	-66.8194	496.377	-78.2807	895.595	-257.165	7.39187	54.3305	377.091	2890.68
Classifier 939	C	-158.346	-295.334	495.346	-15.6936	462.299	-113.86	11.0521	60.1154	226.854	2175.44
	MDD	-128.591	-232.926	367.227	-18.2214	216.983	-66.7425	19.8233	53.0879	185.676	1699.91
Classifier 940	C	-141.96	-226.965	409.281	5.6914	487.126	-118.461	-6.22276	52.3701	223.776	1662.52
	MDD	-109.107	-132.213	210.642	3.53624	172.928	-47.7456	4.45689	44.3615	170.117	1139.87
Classifier 941	C	-150.607	-216.375	441.126	16.6931	444.693	-140.784	-6.67968	61.7968	199.844	2553.04
	MDD	-120.769	-140.69	295.912	18.266	225.355	-98.1757	1.57898	53.9335	158.507	2062.43
Classifier 942	C	-165.68	-258.757	398.629	9.27242	697.601	-84.9873	-13.7524	67.2053	249.571	1911.8
	MDD	-126.306	-188.485	273.833	8.00376	455.102	-44.874	-4.44597	57.078	201.763	1421.62
Classifier 943	C	-160.055	-229.343	439.573	30.7955	450.19	-121.563	-7.61934	61.6571	225.398	2486.51
	MDD	-127.814	-156.75	288.675	29.5642	228.392	-70.2947	1.58438	53.5303	183.781	1842.73
Classifier 944	C	-162.671	-210.912	329.656	-25.0304	542.262	-88.196	-11.9402	67.6998	238.186	1770.71
	MDD	-125.767	-150.385	215.164	-26.3746	283.044	-40.926	-2.69518	58.2659	192.93	1316.91
Classifier 945	C	-154.498	-261.483	479.052	32.0861	786	-139.815	-11.9448	58.1831	246.826	1823.86
	MDD	-122.361	-172.434	297.767	24.1355	478.297	-81.1559	-1.1865	50.0975	199.51	1263.67
Classifier 946	C	-141.611	-265.725	474.71	14.8576	450.93	-100.971	14.5905	48.1558	203.271	1435.34
	MDD	-113.609	-208.442	354.25	14.785	205.372	-55.5383	24.3863	41.4684	162.201	998.67
Classifier 947	C	-144.117	-191.516	399.827	-13.8287	565.293	-102.48	-2.17164	50.4814	210.857	1554.61
	MDD	-115.969	-110.201	244.432	-12.6165	246.722	-54.9288	6.84462	43.9983	167.859	981.866
Classifier 948	C	-137.216	-202.839	375.79	7.46829	538.599	-109.751	-5.9978	51.6133	213.6	1428.03
	MDD	-110.961	-137.752	244.682	7.43548	309.137	-64.7441	2.31929	45.2416	174.436	976.669
Classifier 949	C	-153.202	-249.097	455.515	12.3511	807.923	-118.187	-8.34918	55.796	224.53	2578.26
	MDD	-118.721	-181.843	316.69	10.466	504.323	-68.7904	-0.24886	48.8981	181.001	1968.42
Classifier 950	C	-142.32	-273.964	515.411	2.89189	612.59	-120.087	-8.51142	54.0216	228.884	1623.63
	MDD	-108.862	-191.062	347.992	1.73458	372.506	-70.7656	-0.07061	46.3932	180.791	1158.33
Classifier 951	C	-223.735	-371.145	470.972	159.817	932.005	-12.9145	-17.261	92.54	327.84	2061.16
	MDD	-175.078	-290.564	333.941	140.639	648.942	25.0083	-7.73101	80.9213	272.638	1558.21
Classifier 952	C	-303.132	-189.015	620.028	-137.643	872.173	-228.616	-9.58115	84.7687	450.738	3868.53
	MDD	-241.783	-140.737	493.195	-127.576	597.208	-171.23	3.69972	72.7272	384.401	3193.46
Classifier 953	C	-141.67	-246.918	448.579	18.1757	727.267	-122.714	-10.5471	50.5313	230.433	1748.61
	MDD	-108.218	-151.789	253.4	9.90002	370.063	-56.6385	0.7352	42.9538	177.09	1215.55
Classifier 954	C	-140.852	-187.744	329.126	5.70262	578.792	-94.1053	-2.07267	48.273	215.495	1667.75
	MDD	-112.633	-108.727	169.817	3.93414	258.888	-42.495	6.4284	42.4599	172.209	1124.79
Classifier 955	C	-152.453	-238.484	464.875	-11.7624	448.238	-133.737	-9.62637	60.2554	231.353	1699.26
	MDD	-116.41	-160.888	295.324	-12.7291	181.263	-67.7166	0.26325	51.3834	181.465	1203.91
Classifier 956	C	-153.93	-267.481	484.483	17.4768	973.122	-158.998	-20.7424	62.5801	254.601	1796.19
	MDD	-119.025	-188.659	324.153	15.2446	624.173	-94.6056	-8.90578	53.2998	203.838	1283.55
Classifier 957	C	-145.125	-203.74	414.589	17.2969	549.297	-117.21	-7.6376	53.5981	215.657	1585.98
	MDD	-113.954	-130.219	259.054	13.768	294.952	-67.7796	1.6338	46.4757	172.391	1062.6
Classifier 958	C	-312.361	-206.211	811.37	-61.4642	1390.31	-317.784	-5.88261	65.809	461.163	5597.62
	MDD	-242.126	-138.292	618.53	-54.7283	1032.63	-245.102	2.16518	57.6835	387.299	4668.91
Classifier 959	C	-152.248	-294.147	554.483	28.3929	1051.71	-157.01	-15.8111	54.7632	250.951	2134.79
	MDD	-113.745	-202.804	370.063	19.7044	638.124	-92.7934	-5.25953	46.9125	196.363	1502.88
Classifier 960	C	-163.743	-295.26	576.364	-4.58808	681.896	-187.715	-16.4452	68.6629	264.859	1729.86
	MDD	-122.886	-195.855	366.944	1.44948	366.899	-108.398	-5.28771	57.2129	206.708	1203.15
Classifier 961	C	-137.349	-229.51	419.955	16.4044	584.953	-103.157	-5.93066	50.3072	214.379	1587.74
	MDD	-109.824	-162.256	279.927	16.7113	304.993	-48.2701	2.39733	43.9512	172.578	1167.32
Classifier 962	C	-153.189	-197.715	395.604	-19.4094	587.527	-114.49	-10.8294	60.2717	228.696	1502.29
	MDD	-121.04	-131.707	263.922	-20.5569	323.932	-64.9013	-1.25637	52.312	184.279	1032.23
Classifier 963	C	-143.11	-183.722	351.848	15.8538	593.905	-111.932	-10.5891	52.6888	215.018	1682
	MDD	-110.181	-129.911	237.503	11.589	360.272	-65.4682	-1.4897	45.8194	171.641	1177.2
Classifier 964	C	-179.518	-303.503	340.633	127.601	631.753	36.4967	-4.62241	69.6071	270.28	1522.31
	MDD	-146.974	-228.056	202.301	120.075	394.122	71.1422	3.31659	62.2308	226.152	1094.1
Classifier 965	C	-174.983	-325.732	465.466	117.246	866.306	-17.3365	-7.64729	66.5976	265.082	1614.08
	MDD	-142.334	-261.418	334.89	115.16	602.601	28.5446	1.02603	58.9931	221.759	1199.03
Classifier 966	C	-162.348	-248.008	361.383	21.5595	814.132	-90.523	-9.7883	61.7171	249.22	2030.15
	MDD	-126.09	-182.353	242.038	21.7757	508.299	-42.5796	-0.86397	53.5975	201.571	1477.06
Classifier 967	C	-223.11	-400.869	495.156	184.104	1062.97	1.74775	-11.4366	91.2997	330.869	1908.35
	MDD	-184.848	-330.036	364.518	182.027	788.952	49.6756	-1.76484	81.1528	282.752	1443.1
Classifier 968	C	-298.606	-169.953	746.976	-133.605	564.189	-265.503	-1.80521	69.7779	430.751	5362.53
	MDD	-241.509	-115.918	590.792	-124.435	307.401	-200.569	6.71004	61.7063	369.688	4544.69
Classifier 969	C	-139.862	-164.892	345.602	6.37354	666.005	-125.859	-5.00672	50.7088	205.848	1427.16
	MDD	-112.813	-84.5367	178.448	5.90572	318.974	-71.4755	3.44393	44.6543	166.676	861.842
Classifier 970	C	-162.211	-312.848	576.99	11.55	624.29	-143.352	6.84503	59.0873	235.581	2291.65
	MDD	-129.538	-231.436	412.974	-1.81067	301.608	-82.1305	20.7845	50.3239	185.863	1632.26
Classifier 971	C	-180.385	-330.147	500.151	109.047	874.355	-69.8092	-10.2254	71.3806	281.811	1620.15
	MDD	-146.811	-239.323	314.471	107.02	581.111	-4.90752	-0.51178	63.2945	230.159	1098.7
Classifier 972	C	-266.085	-251.717	625.425	33.0945	1094.11	-175.269	-3.38955	72.3323	410.299	2948.18
	MDD	-219.598	-186.804	473.797	32.9212	825.375	-122.256	4.1936	65.0094	355.601	2365.94
Classifier 973	C	-139.1	-220.031	441.102	6.83806	620.183	-131.606	-8.71574	50.0053	220.275	1605.27
	MDD	-108.331	-121.478	247.912	7.27596	324.088	-71.1404	1.81147	41.6147	170.285	1060.98
Classifier 974	C	-234.754	-163.81	597.867	-59.1899	957.489	-249.226	-2.4983	56.3537	357.043	2987.92
	MDD	-185.71	-103.717	443.796	-53.0652	667.074	-183.509	5.07219	48.2705	301.53	2424.78
Classifier 975	C	-144.783	-266.508	395.55	7.05413	539.581	-85.1161	28.3116	44.3122	207.004	1496.07
	MDD	-116.634	-200.36	257.798	5.06112	256.096	-31.6378	36.2192	38.19	165.605	1077.69
Classifier 976	C	-269.75	-258.698	817.894	-50.0499	2101.77	-337.144	-15.6588	56.0508	441.955	4363.28
	MDD	-205.475	-173.873	609.68	-46.2831	1525.48	-249.361	-4.23515	47.6336	364.817	3453.1
Classifier 977	C	-319.006	-137.499	812.719	-53.7181	1142.39	-371.612	3.9982	64.6897	463.88	4914.64
	MDD	-267.418	-80.1374	654.525	-48.1008	874.9	-307.904	11.0849	57.3836	408.298	4212.8
Classifier 978	C	-158.243	-232.556	409.084	12.8423	519.786	-114.734	-10.8499	64.4754	232.723	2282.84
	MDD	-127.946	-180.105	297.749	14.5558	279.816	-64.8433	-2.03069	56.8507	192.608	1841.54
Classifier 979	C	-160.575	-241.616	416.072	19.4282	641.73	-121.417	-12.066	63.9166	257.083	1618.29
	MDD	-130.855	-176.732	292.033	21.1507	414.639	-74.8918	-3.01679	56.1062	213.625	1175.12
Classifier 980	C	-254.316	-142.042	631.843	-113.544	656.5	-222.454	9.02351	61.3204	363.734	2875.26
	MDD	-209.106	-84.0419	487.201	-106.852	414.381	-167.019	15.9713	54.0866	311.444	2332.02
Classifier 981	C	-156.11	-261.404	460.456	-5.52423	733.687	-147.506	-17.2466	62.21	254.253	1908
	MDD	-115.487	-166.389	264.847	-3.64608	415.546	-75.5655	-4.47052	52.2876	193.578	1231.97
Classifier 982	C	-151.996	-182.76	324.685	-21.0728	388.57	-85.5838	-4.90481	60.3396	216.503	1458.62
	MDD	-119.572	-110.36	198.304	-27.1679	131.058	-37.5738	4.23018	51.9836	170.074	994.388
Classifier 983	C	-150.076	-241.39	479.335	14.2643	709.596	-139.165	-13.0643	54.3438	238.717	1820.34
	MDD	-114.047	-136.812	273.951	13.4158	385.933	-76.12	-1.40749	44.7747	183.468	1223.07
Classifier 984	C	-168.849	-333.731	451.172	-57.0791	425.069	-53.277	-8.08898	75.677	266.329	1785.07
	MDD	-131.822	-253.622	314.611	-51.1833	218.277	-15.9988	0.28536	65.757	217.282	1338.62
Classifier 985	C	-155.544	-251.919	406.522	7.59015	867.219	-98.5068	-10.1296	57.4211	241.78	1984.05
	MDD	-118.188	-178.835	267.489	5.86824	531.22	-50.3062	-1.30467	49.8196	192.397	1415.29
Classifier 986	C	-152.714	-189.514	350.457	-16.5593	413.072	-85.9594	-6.15654	57.133	231.714	1465.14
	MDD	-122.161	-121.569	214.617	-18.7373	192.428	-41.8978	2.46732	50.4312	186.966	1019.49
Classifier 987	C	-142.717	-217.757	388.072	16.0576	514.14	-103.02	-5.80412	51.5991	222.911	1662.27
	MDD	-113.714	-127.706	192.969	17.8634	228.19	-34.1758	4.9926	44.3413	173.203	1116.85
Classifier 988	C	-130.039	-188.131	356.122	8.54611	603.168	-101.306	-6.72008	47.7962	197.917	1457.3
	MDD	-103.529	-136.962	245.894	9.47646	349.582	-54.3306	2.14562	41.9684	158.748	1020.5
Classifier 989	C	-252.462	-181.214	663.728	-72.2566	1435.53	-275.072	-3.73879	52.2649	394.412	3765.89
	MDD	-196.925	-125.309	508.157	-62.1872	1020.24	-202.783	4.64494	45.1302	332.003	3036.48
Classifier 990	C	-151.685	-213.955	355.301	-60.0839	287.642	-61.372	3.40492	61.0844	213.578	1489.58
	MDD	-125.572	-150.528	220.306	-61.7996	23.5307	-9.37976	11.6606	55.1595	174.203	1071.12
Classifier 991	C	-144.868	-211.971	416.817	14.4357	631.063	-117.602	-8.82144	54.646	217.39	1584.68
	MDD	-113.723	-134.513	259.989	12.5708	357.918	-67.8579	0.21013	46.5737	175.077	1106.56
Classifier 992	C	-163.57	-247.593	478.694	-25.9716	510.603	-132.378	-8.84151	69.1301	244.399	1511.39
	MDD	-129.781	-174.485	342.526	-25.3776	269.021	-82.8986	0.24647	59.8189	198.405	1047.77
Classifier 993	C	-185.643	-301.746	390.295	130.264	1156.4	-25.0622	-7.58201	67.7105	276.664	1959.42
	MDD	-148.811	-230.146	262.685	123.002	820.297	17.9066	1.03668	59.8015	228.92	1421.41
Classifier 994	C	-194.394	-310.85	429.705	146.58	1034.18	-23.2838	-15.5951	76.3433	285.406	1881.68
	MDD	-155.209	-244.1	301.526	133.341	778.386	18.0035	-6.3348	67.9452	237.163	1362.71
Classifier 995	C	-272.659	-92.7863	560.248	-56.0188	921.643	-276.94	6.70258	57.9474	414.878	3031.39
	MDD	-232.41	-26.2404	411.813	-51.2337	664.703	-224.682	14.9778	50.8629	363.436	2453.57
Classifier 996	C	-140.149	-248.81	454.887	15.4288	558.838	-97.8529	-6.23458	50.1332	224.453	1599.47
	MDD	-110.987	-175.118	307.889	15.0986	316.209	-50.0234	1.98874	43.7099	179.675	1171.63
Classifier 997	C	-149.366	-320.513	513.98	6.45122	1089.49	-115.469	20.0293	45.1611	223.921	1945.99
	MDD	-117.268	-253.977	382.401	7.75971	715.511	-62.6969	29.2317	38.3451	179.041	1406.78
Classifier 998	C	-144.068	-216.703	419.245	13.6648	661.98	-105.202	-9.5564	49.0285	224.879	1829.05
	MDD	-109.581	-144.936	271.971	9.68645	384.655	-57.0095	-0.88474	42.5453	177.08	1293.23
Classifier 999	C	-305.853	-137.113	777.113	-96.4446	1263.45	-351.986	-9.65696	60.7104	486.974	3838.14
	MDD	-244.994	-87.5091	624.389	-86.8464	973.32	-285.569	2.19623	51.8261	416.622	3183.76
[truncated: 2 more rows]

## Sheet: Eensemble classifier model 2
Ensemble classifier model 2: The ensemble classifier model for discrimination control and ELS/MDD. Here are the 1000 classifiers that consists of the ensemble classifier model. The classifiers are displayed below. C=K+aX1+bX2+cX3+dX4+eX5+fX6+gX7+hX8;ELS/MDD=K+aX1+bX2+cX3+dX4+eX5+fX6+gX7+hX8. The X1 (lactic acid), X2 (proline), X3 (glyceric acid), X4 (mannose), X5 (gluconate), X6 (tryptophane), X7…
		K	a	b	c	d	e	f	g	h
Classifier 1	C	-921.664	67.2193	54.1379	-6874.66	4936.36	3612.48	-1292.22	1510.14	-85.3607
	ELS/MDD	-711.152	56.2401	77.1738	-5946.8	4277.07	3111.36	-1066.08	1334.82	-75.2069
Classifier 2	C	-1192.7	93.2037	124.066	-8981.83	7471.24	4284.56	-559.526	1897.15	-97.0206
	ELS/MDD	-919.327	80.4229	134.306	-7811.74	6507.85	3687.48	-369.58	1670.58	-84.9059
Classifier 3	C	-1093.7	86.9118	109.998	-7903.65	6078.29	4292.05	-1927.46	1719.54	-80.3202
	ELS/MDD	-824.889	72.8012	115.897	-6825.43	5209.96	3672.48	-1587.81	1504.85	-71.2674
Classifier 4	C	-1063.23	47.9155	290.739	-8510.95	5682.07	3616.68	-2085.93	1921.96	-117.271
	ELS/MDD	-872.438	35.3621	325.647	-7797.16	5080.76	3114.45	-1968.26	1782.11	-111.23
Classifier 5	C	-1168.39	98.8291	193.431	-9471.92	7168.61	4751.88	-1724.09	1713.41	-58.0625
	ELS/MDD	-865.475	81.6483	178.411	-8022.19	6024.4	4015.88	-1426.85	1499.28	-54.6908
Classifier 6	C	-1008.21	75.9082	155.498	-7459.79	5424.82	3502.45	-1475.5	1663.56	-82.0601
	ELS/MDD	-793.571	64.9417	145.491	-6502.9	4678.91	2986.33	-1304.97	1502.58	-76.33
Classifier 7	C	-1722.45	134.737	22.916	-14518	8750.33	7970.41	-1968.54	2907.91	-233.352
	ELS/MDD	-1359.37	117.082	40.1987	-12896.9	7725.03	7050.74	-1685.76	2593.3	-208.817
Classifier 8	C	-1148.86	93.8806	135.998	-8193.07	5889.55	3756.38	-2154.77	1922.52	-91.3714
	ELS/MDD	-900.575	80.406	139.833	-7213.71	5155.82	3233.64	-1860.53	1717.22	-82.0279
Classifier 9	C	-986.746	63.0094	139.998	-7691.74	5525.18	4068.31	-1971.03	1613.12	-94.6149
	ELS/MDD	-752.164	53.7645	136.365	-6676.72	4735.29	3469.62	-1535.77	1417.14	-82.7185
Classifier 10	C	-1340.38	22.208	500.347	-8157.88	7238.06	4362.35	582.768	2038.36	6.84643
	ELS/MDD	-1084.96	12.9137	473.831	-7127.25	6374.74	3801.64	677.687	1849.37	9.04326
Classifier 11	C	-1316.68	90.4546	221.223	-10210.1	7000.34	5277.84	-2704.18	2155.27	-116.919
	ELS/MDD	-1000.16	77.1302	209.736	-8858.56	6031.36	4542.5	-2273.25	1887.38	-102.63
Classifier 12	C	-1511.73	159.777	203.34	-10157.4	8925.07	3174.27	-107.404	2558.79	-107.817
	ELS/MDD	-1267.01	147.566	211.176	-9166.24	8126.52	2658.22	32.5499	2356.76	-97.5545
Classifier 13	C	-1013.63	62.2408	166.681	-7331.78	5763.23	4060.25	-1501.09	1623.77	-84.6803
	ELS/MDD	-775.07	52.5611	164.005	-6365.26	4970.06	3493.11	-1234.66	1428.86	-74.7151
Classifier 14	C	-1257.45	94.2068	283.583	-9279.82	6500.35	4972.89	-2528.35	2011.55	-91.8218
	ELS/MDD	-972.422	80.7541	269.197	-8140.75	5674.55	4328.17	-2161.07	1775.5	-80.7013
Classifier 15	C	-1109.47	67.1332	208.897	-8936.33	5853.36	4630.83	-1562.93	1878.1	-123.843
	ELS/MDD	-878.027	57.7979	202.882	-7905.13	5145.7	4023.97	-1351.2	1683.95	-110.63
Classifier 16	C	-1907.23	137.146	409.526	-11633.6	8993.76	6368.1	-3489.4	3248.03	-187.888
	ELS/MDD	-1485.37	119.171	376.905	-10244.3	7882.03	5525.5	-3039.46	2879.43	-166.111
Classifier 17	C	-1249.71	83.6409	239.613	-7138.24	6050.8	4498.69	-1139.37	2077.83	-132.057
	ELS/MDD	-962.729	71.2923	228.184	-6234.71	5264.17	3899.45	-938.605	1831.96	-116.368
Classifier 18	C	-1194.57	84.3265	262.72	-8189.24	6105.72	4602.9	-2363.91	1941.69	-98.5616
	ELS/MDD	-918.542	71.2845	257.187	-7120.05	5303.94	3982.74	-2006.37	1710.58	-86.7906
Classifier 19	C	-1003.29	63.6396	144.54	-7709.95	5617.55	4035.77	-1405.68	1626.16	-89.6603
	ELS/MDD	-768.614	53.9797	144.306	-6704.95	4845.95	3475.29	-1152.11	1432.02	-79.0727
Classifier 20	C	-992.639	81.4528	104.016	-7267.03	5207.34	3799.62	-1520.49	1596.3	-80.5057
	ELS/MDD	-764.37	61.0114	146.587	-6513.2	4570.89	3318.13	-1318.68	1431.09	-76.6393
Classifier 21	C	-1364.46	45.8151	303.077	-8524.8	6335.62	3502.89	-622.759	2356.33	-46.0492
	ELS/MDD	-1139.68	35.8635	304.741	-7616.12	5679	3024.33	-426.237	2166.79	-36.9235
Classifier 22	C	-1407.96	15.9267	537.278	-8153.77	6989.05	4418.5	418.421	2197.53	17.8651
	ELS/MDD	-1170.3	7.66084	527.064	-7277.48	6285.84	3913.13	571.079	2004.07	24.246
Classifier 23	C	-946.829	50.3353	213.882	-7217.77	5186.51	3760.84	-1335.06	1579.58	-92.0822
	ELS/MDD	-743.927	37.4575	231.433	-6497.55	4581.24	3303.9	-1173.65	1422.81	-85.262
Classifier 24	C	-1200.2	107.271	-28.9408	-8779.2	6149.73	4769.76	-1340.63	1955.73	-123.489
	ELS/MDD	-928.278	91.6315	-18.908	-7582.32	5275.23	4118.25	-1136.16	1742.79	-112.555
Classifier 25	C	-1183.64	41.4267	188.891	-8037.68	5892.48	3970.74	-380.638	1916.38	-29.4475
	ELS/MDD	-960.787	31.4294	209.539	-7095.91	5220.55	3470.74	-191.231	1729.23	-20.3087
Classifier 26	C	-1060.97	67.741	192.455	-7592.66	5587.06	3587.44	-1741.75	1802.99	-95.0168
	ELS/MDD	-839.873	58.3707	188.121	-6712.41	4908.84	3096.52	-1510	1617.46	-85.0392
Classifier 27	C	-1097.9	92.0853	167.859	-7687.3	6534.04	3842.36	-139.836	1723.96	-82.5067
	ELS/MDD	-864.453	80.2073	167.419	-6775.2	5774.82	3344.18	-13.2527	1535.25	-73.1631
Classifier 28	C	-1355.78	102.739	235.486	-9445.54	6748.5	4591.95	-2967.2	2293.2	-114.381
	ELS/MDD	-1065.28	89.1175	224.669	-8345.36	5920.38	3974.71	-2581.17	2046.8	-102.167
Classifier 29	C	-1485.21	23.9096	461.507	-8614.24	6980.24	3566.44	-865.472	2591.73	-41.4656
	ELS/MDD	-1245.12	15.6602	451.429	-7714.93	6279.61	3085.8	-651.84	2386.88	-32.802
Classifier 30	C	-1176.36	64.3459	226.633	-9772.11	6504.21	5110.89	-1791.38	1975.11	-131.682
	ELS/MDD	-918.981	55.6437	216.61	-8559.28	5654.5	4399.11	-1529.63	1759.9	-116.766
Classifier 31	C	-1102.31	63.1461	223.616	-9063.66	5889.19	4902.21	-1697.32	1850.96	-127.968
	ELS/MDD	-866.47	53.2157	223.695	-8023.88	5167.78	4300.08	-1350.56	1649.01	-114.161
Classifier 32	C	-947.861	65.1745	139.718	-7146.49	5085.64	3797.08	-1493.77	1543.96	-87.2077
	ELS/MDD	-733.202	55.3405	138.686	-6258.86	4416.56	3272.5	-1166.22	1366.19	-76.8098
Classifier 33	C	-1149.28	65.6819	240.953	-9240.36	6163.74	4916.21	-1475.49	1922.99	-125.254
	ELS/MDD	-909.417	56.55	231.112	-8175.43	5420.63	4276.63	-1273.13	1723.89	-111.888
Classifier 34	C	-945.591	73.1507	-0.63397	-7783.98	5052.87	3862.12	-1653.51	1565.38	-95.9072
	ELS/MDD	-727.148	61.6369	27.2532	-6746.59	4367.27	3308.65	-1288.19	1379.86	-83.7036
Classifier 35	C	-1155.27	29.9074	337.49	-7052.75	5857.46	3395.82	1500	1814.47	-4.19275
	ELS/MDD	-941.747	18.6599	327.815	-6076.04	5106.55	2850.77	1805.55	1651.84	3.35535
Classifier 36	C	-942.529	65.3015	161.47	-6932.71	5088.01	3713.97	-1241.74	1514.86	-77.2802
	ELS/MDD	-732.695	55.5252	162.619	-6090.42	4441.37	3228.85	-1037.76	1342.26	-68.0276
Classifier 37	C	-1692.93	117.238	388.345	-10261.9	8131.78	6309.15	-2696.99	2797.89	-169.112
	ELS/MDD	-1294.6	100.409	356.921	-8949.11	7068.6	5470.02	-2291.17	2454.62	-148.392
Classifier 38	C	-938.236	57.4883	63.198	-7607.64	5105.08	3759.21	-1464.2	1591.13	-99.3955
	ELS/MDD	-731.108	42.1968	130.668	-6723.53	4483.32	3276.33	-1266.82	1423.08	-90.2247
Classifier 39	C	-1009.87	68.2372	161.313	-7289.2	5293.19	3481.16	-1662.55	1713.34	-93.1155
	ELS/MDD	-797.096	59.409	156.01	-6430.81	4631.42	2991.32	-1429.86	1535.32	-83.0808
Classifier 40	C	-1350.48	92.2479	238.712	-7763.84	6418.97	4331.28	-1539.75	2318.47	-141.408
	ELS/MDD	-1059.2	79.8359	227.385	-6842.76	5624.17	3737.83	-1327.11	2066.72	-125.498
Classifier 41	C	-1036.39	75.6638	186.696	-7691.49	5732.16	3678.56	-1370.64	1676.98	-77.2601
	ELS/MDD	-813.516	64.6577	171.751	-6699.61	4937.77	3134.4	-1217.93	1514.15	-72.3173
Classifier 42	C	-1028.83	75.6256	157.991	-7480.01	5401.58	3574.67	-1591.71	1714.66	-84.8186
	ELS/MDD	-816.557	65.7142	159.235	-6633.08	4751.65	3092.71	-1383.7	1539.06	-75.4416
Classifier 43	C	-1021.41	91.5864	39.6188	-7870.62	5267.12	3934.72	-1526.46	1642.82	-84.2896
	ELS/MDD	-779.781	76.7746	61.5333	-6840.49	4560.17	3392.03	-1256.54	1444.4	-74.6068
Classifier 44	C	-1339.86	13.7301	454.561	-6892.67	6705.71	4149.61	325.305	2118.16	-3.57295
	ELS/MDD	-1098.66	5.68615	443.45	-6064.5	5989.89	3644.36	477.109	1922.66	2.50288
Classifier 45	C	-1211.71	103.714	-41.8997	-8757.34	6110.48	4772.58	-1476.29	2007.19	-131.362
	ELS/MDD	-936.275	89.0199	-14.4015	-7657.98	5324.26	4146.77	-1227.41	1771.18	-115.736
Classifier 46	C	-1116.31	23.0272	339.149	-6899.54	5648.86	3758.42	-501.686	1829.62	-45.413
	ELS/MDD	-897.758	15.0429	330.24	-6044.74	4977.16	3264	-290.412	1647.55	-36.3084
Classifier 47	C	-953.321	66.6823	48.4473	-7460.29	5080.68	3806.14	-1240.65	1570.91	-91.2405
	ELS/MDD	-729.549	56.3978	73.002	-6471.35	4384.59	3268.2	-1020.52	1380.78	-80.0033
Classifier 48	C	-921.897	67.8135	53.1891	-6882.65	4941.7	3620.17	-1290.65	1508.33	-85.2504
	ELS/MDD	-711.394	57.0491	74.7636	-5974.51	4288.36	3125.88	-1068	1332.23	-75.1206
Classifier 49	C	-1916.07	85.4233	549.502	-10656.3	8869.53	6490.29	-1891.29	3170.96	-128.075
	ELS/MDD	-1503.68	69.6381	512.898	-9330.35	7782.67	5645.44	-1511.06	2815.69	-108.677
Classifier 50	C	-1227.52	79.1516	270.344	-8562.55	6213.86	4653.03	-2420.98	2033.47	-108.433
	ELS/MDD	-942.659	67.227	253.779	-7467.13	5397.66	4027.1	-2050.14	1790.55	-95.6528
Classifier 51	C	-1113	98.2604	83.4323	-7888.66	6696.98	3504.72	1442.56	1754.39	-76.8375
	ELS/MDD	-879.397	87.0329	91.7614	-6925.91	5933.32	2977.24	1611.15	1562.58	-66.6697
Classifier 52	C	-935.185	67.1696	183.892	-7335.74	5375.4	3845.72	-1560.15	1461.95	-73.0245
	ELS/MDD	-715.235	55.901	168.766	-6256.45	4563.07	3260.06	-1228.69	1300.35	-66.788
Classifier 53	C	-978.769	63.6107	123.945	-7673.87	5420.47	3925.54	-1467.3	1603.15	-91.5391
	ELS/MDD	-748.577	54.2691	125.714	-6660.92	4664.42	3374.72	-1201.09	1410.11	-80.6532
Classifier 54	C	-933.08	66.4502	167.79	-7130.88	5253.72	3756.3	-1462.61	1475.46	-75.1747
	ELS/MDD	-714.639	55.5274	162.026	-6152.62	4503.36	3215.01	-1177.1	1306.43	-67.7188
Classifier 55	C	-1582.64	108.378	279.022	-9920.04	8648.05	3474.21	153.719	2683.01	-70.7541
	ELS/MDD	-1326.9	93.8189	282.024	-8917.97	7817.35	2999.68	291.514	2469.69	-59.8678
Classifier 56	C	-1181.66	92.1024	160.38	-8728.4	7366.8	4195.59	-449.288	1874.03	-93.7885
	ELS/MDD	-914.926	79.6357	159.168	-7612.68	6428.65	3617.42	-284.785	1656.6	-82.7526
Classifier 57	C	-1343.58	123.832	-79.4049	-9474.18	6495.29	4659.76	-1870.28	2305.27	-146.579
	ELS/MDD	-1066.05	108.096	-66.2868	-8319.61	5643.76	4029.36	-1661.65	2081.21	-134.511
Classifier 58	C	-1072.61	86.7302	87.231	-7849.59	6316.63	3844.5	-394.685	1718.05	-88.7011
	ELS/MDD	-833.829	75.1833	108.882	-6843.39	5537.71	3305.45	-230.739	1518.56	-77.7011
Classifier 59	C	-1144.98	25.2813	199.963	-8111.68	5829.02	3927.8	-550.312	1939.51	-59.9625
	ELS/MDD	-930.663	12.0964	240.458	-7276.52	5199.09	3454.87	-396.027	1768.75	-52.9976
Classifier 60	C	-1344.47	40.7523	342.289	-8045.02	6418.73	3465.09	-578.3	2288.36	-36.1618
	ELS/MDD	-1121.14	30.2435	329.85	-7080.51	5659.88	2949.46	-419.451	2119.25	-31.0291
Classifier 61	C	-1113.21	95.268	108.995	-7942.87	5713.76	3726.06	-1986.15	1844.88	-87.5112
	ELS/MDD	-871.111	82.2964	111.667	-6984.14	4987.17	3198.44	-1703.57	1646.67	-78.3402
Classifier 62	C	-1212.72	68.7871	310.268	-8974.76	6235.35	4706.01	-2459.33	2051.08	-116.943
	ELS/MDD	-945.104	53.8532	314.343	-8016.62	5490	4124.72	-2149.37	1832.19	-106.784
Classifier 63	C	-1183.64	41.4267	188.891	-8037.68	5892.48	3970.74	-380.638	1916.38	-29.4475
	ELS/MDD	-960.787	31.4294	209.539	-7095.91	5220.55	3470.74	-191.231	1729.23	-20.3087
Classifier 64	C	-1287.66	39.1818	335.404	-9623.96	6759.06	5136.55	-985.017	2147.08	-98.0173
	ELS/MDD	-1030.24	29.3069	329.716	-8438.58	5920.93	4476.76	-693.789	1928.52	-83.3142
Classifier 65	C	-924.651	68.0582	87.7259	-7151.27	4838.3	3612.68	-1217.16	1525.69	-88.4001
	ELS/MDD	-714.499	57.4026	101.426	-6247.65	4208.83	3127.94	-1003.41	1348.03	-77.9481
Classifier 66	C	-1354.69	91.9803	318.188	-10652.8	7856.86	5532.62	-2614.86	2107.01	-94.0619
	ELS/MDD	-1016.01	77.3685	284.95	-9102.13	6665.81	4716.25	-2211.6	1845.23	-84.9544
Classifier 67	C	-2185.46	192.196	384.427	-13348.6	10310.6	8014.46	-4253.97	3502.98	-178.283
	ELS/MDD	-1646.85	163.649	353.552	-11567	8912.57	6912.45	-3612.88	3051.46	-156.145
Classifier 68	C	-1132.87	41.7959	321.856	-9437.48	6381.08	4060.48	-2382.67	2038.76	-126.465
	ELS/MDD	-914.884	30.4939	334.225	-8560.34	5673.85	3535.67	-2158.38	1865.23	-117.746
Classifier 69	C	-1009.87	68.2372	161.313	-7289.2	5293.19	3481.16	-1662.55	1713.34	-93.1155
	ELS/MDD	-797.096	59.409	156.01	-6430.81	4631.42	2991.32	-1429.86	1535.32	-83.0808
Classifier 70	C	-1205.3	88.7115	232.667	-8948.63	6406.4	4729.43	-2220.41	1929.11	-94.2664
	ELS/MDD	-919.538	74.7053	218.937	-7734.27	5506	4071.96	-1890.2	1700.9	-84.8112
Classifier 71	C	-931.116	48.2041	217.879	-7321.8	5110.82	3816.55	-1924.07	1574.25	-98.6253
	ELS/MDD	-729.412	36.082	231.482	-6543.06	4492.52	3324.24	-1608.8	1414.6	-90.1926
Classifier 72	C	-947.928	46.9231	177.075	-7503.61	5222.2	3826.55	-1420.57	1601.4	-96.9814
	ELS/MDD	-738.879	34.6638	202.73	-6701.84	4582.52	3337.53	-1248.59	1436.18	-89.24
Classifier 73	C	-1226.2	80.5189	235.549	-8864.35	6292.87	4744.62	-2533.44	2029.13	-110.139
	ELS/MDD	-938.417	68.2029	228.458	-7716.19	5461.54	4102.02	-2138.49	1781.81	-96.6355
Classifier 74	C	-1025.59	67.9977	179.474	-8285.12	6215.07	4211.13	-1420.93	1588.37	-74.7227
	ELS/MDD	-771.009	56.6897	171.483	-7053.85	5252.97	3575.71	-1172.56	1395.12	-67.6458
Classifier 75	C	-1042.8	85.1256	-14.8641	-8166.11	5454.86	3588.64	-1760.41	1779.22	-96.3984
	ELS/MDD	-825.07	73.7786	12.1177	-7210.07	4789.56	3099.7	-1529.11	1592.95	-85.3113
Classifier 76	C	-1198.29	107.558	-52.0344	-8592.42	6009.9	4722.44	-1357.72	1971.58	-127.785
	ELS/MDD	-929.37	87.0529	1.19479	-7668.35	5283.29	4128.12	-1189.82	1758.79	-115.893
Classifier 77	C	-1303.39	101.859	192.501	-9410.65	7230.1	4815.2	-1499.4	2098.07	-105.094
	ELS/MDD	-1005.8	88.2528	190.381	-8209.91	6327.23	4148.49	-1192.31	1849.05	-92.4163
Classifier 78	C	-1019.9	76.4761	150.52	-7325.22	5479.18	3958.65	-1511.37	1622.77	-79.7664
	ELS/MDD	-781.175	64.222	150.424	-6379.9	4748.65	3416.92	-1247.14	1430.09	-70.8707
Classifier 79	C	-2215.95	259.253	-129.947	-15121.3	12531.7	5553.88	122.097	3729.83	-194.711
	ELS/MDD	-1819.08	234.28	-101.108	-13637.9	11332	4880.47	229.439	3390.66	-175.821
Classifier 80	C	-1706.63	131.992	26.8934	-14008.9	8567.33	7762.29	-1866.47	2890.65	-229.996
	ELS/MDD	-1347.3	114.612	44.0237	-12447.7	7565.09	6868.46	-1596.65	2578.21	-205.865
Classifier 81	C	-1321.75	86.8391	255.168	-9523.32	7163.87	5265.67	-2863.72	2138.54	-109.391
	ELS/MDD	-1001.53	73.7348	239.462	-8247.69	6167.48	4525.92	-2409.04	1870.82	-96.0418
Classifier 82	C	-1102.29	64.6267	222.735	-9009.87	5863.24	4859.27	-1446.05	1846.14	-126.411
	ELS/MDD	-868.062	54.7622	218.608	-7991.38	5156.38	4283.49	-1219.83	1647.49	-113.568
Classifier 83	C	-945.591	73.1507	-0.63397	-7783.98	5052.87	3862.12	-1653.51	1565.38	-95.9072
	ELS/MDD	-727.148	61.6369	27.2532	-6746.59	4367.27	3308.65	-1288.19	1379.86	-83.7036
Classifier 84	C	-1314.58	91.4469	229.074	-8097.53	6438.11	4403.97	-1653.15	2236.76	-136.448
	ELS/MDD	-1029.84	79.073	218.892	-7143.57	5641.98	3803.98	-1430.06	1992.78	-121.005
Classifier 85	C	-930.071	58.6926	142.413	-6720.19	4928.01	3566.64	-1343.34	1540.53	-87.6996
	ELS/MDD	-717.705	49.3451	147.963	-5860.41	4281.5	3083.27	-1109.47	1360.2	-77.2735
Classifier 86	C	-1379.62	55.0596	356.195	-7580.22	6567.13	4597.12	-487.644	2278.66	-91.6983
	ELS/MDD	-1093.96	43.0733	343.985	-6642.61	5770.6	3990.83	-284.58	2035.94	-76.8766
Classifier 87	C	-967.833	64.3679	132.734	-7219.49	5290.73	3877.85	-1221.17	1554.63	-79.9868
	ELS/MDD	-746.609	54.8398	141.337	-6304.85	4592.35	3351.03	-1023.05	1371.67	-70.0249
Classifier 88	C	-1102.31	63.1461	223.616	-9063.66	5889.19	4902.21	-1697.32	1850.96	-127.968
	ELS/MDD	-866.47	53.2157	223.695	-8023.88	5167.78	4300.08	-1350.56	1649.01	-114.161
Classifier 89	C	-1273.95	110.813	-22.3586	-8814.5	6523.96	5047.5	-1344.18	2063.89	-127
	ELS/MDD	-987.853	95.3106	-1.54561	-7735.37	5698.51	4397.16	-1120.27	1826.1	-112.485
Classifier 90	C	-1068.16	87.1073	112.538	-7773.07	6294.71	3804.28	-334.008	1705.03	-86.7167
	ELS/MDD	-832.822	75.5655	122.032	-6805.1	5525.39	3282.11	-194.007	1511.97	-76.6509
Classifier 91	C	-1034.59	93.1967	153.098	-7881.33	5845.05	4038.51	-1357.52	1557.96	-59.4768
	ELS/MDD	-782.829	77.3927	146.754	-6767.1	4983.13	3455.04	-1135.4	1376.47	-55.7403
Classifier 92	C	-1101.19	63.3692	223.419	-9126.03	5894.97	4887.55	-1490.8	1845.7	-126.728
	ELS/MDD	-866.621	53.4677	219.098	-8095.08	5183.3	4306.26	-1261.38	1647.19	-113.848
Classifier 93	C	-954.261	57.0274	195.612	-6875.52	5223.79	3772.87	-1273.77	1547	-84.7351
	ELS/MDD	-737.566	48.5413	187.279	-6006.41	4539.45	3265.55	-1048.59	1367.61	-74.878
Classifier 94	C	-1008.54	86.7374	69.7292	-7093.94	5291.36	3841	-1616.43	1604.06	-77.0248
	ELS/MDD	-769.106	72.452	87.6543	-6166.94	4577.99	3308.73	-1332.59	1410.25	-68.3766
Classifier 95	C	-953.321	66.6823	48.4473	-7460.29	5080.68	3806.14	-1240.65	1570.91	-91.2405
	ELS/MDD	-729.549	56.3978	73.002	-6471.35	4384.59	3268.2	-1020.52	1380.78	-80.0033
Classifier 96	C	-1356.36	91.2548	257.649	-8263.47	6735.11	4608.91	-1569.99	2285.21	-136.328
	ELS/MDD	-1062.4	78.9383	243.909	-7290.63	5903.55	3984.37	-1356.28	2035.61	-120.909
Classifier 97	C	-1436.79	46.4362	441.716	-9027.85	7024.49	4924.97	-1570.24	2359.15	-64.7994
	ELS/MDD	-1140.45	36.0657	417.047	-7909.14	6171.31	4280.61	-1227.45	2108.91	-53.6177
Classifier 98	C	-921.596	67.2111	109.193	-7032.85	4825.49	3594.18	-1184.23	1514.94	-86.6944
	ELS/MDD	-713.827	57.0288	114.29	-6149.3	4196.78	3112.39	-977.441	1341.74	-76.8773
Classifier 99	C	-1303.39	101.859	192.501	-9410.65	7230.1	4815.2	-1499.4	2098.07	-105.094
	ELS/MDD	-1005.8	88.2528	190.381	-8209.91	6327.23	4148.49	-1192.31	1849.05	-92.4163
Classifier 100	C	-1020.87	54.8101	202.975	-7851.83	5838.42	4247.36	-2427.11	1677.51	-99.7115
	ELS/MDD	-774.215	46.4577	191.17	-6768.43	5001.6	3618.25	-1941.57	1468.66	-86.7592
Classifier 101	C	-1270.51	102.621	218.883	-9040.52	6995.56	4599.68	-1464.2	2047.19	-102.295
	ELS/MDD	-987.047	88.489	217.991	-7901.61	6144.02	3982.1	-1169.39	1810.05	-90.0351
Classifier 102	C	-1358.25	39.6709	345.207	-8562.76	6476.82	3920.57	-699.358	2331.47	-58.4298
	ELS/MDD	-1129.69	30.2347	339.658	-7530.02	5771.91	3308.75	-482.074	2140.04	-44.8512
Classifier 103	C	-1009.15	78.9729	126.954	-7326.25	5368.42	3894.89	-1468.46	1613.23	-79.666
	ELS/MDD	-778.761	59.1477	165.728	-6570.27	4715.65	3403.52	-1269.25	1447.02	-75.8341
Classifier 104	C	-1057.17	93.7732	87.4252	-7985.81	5632.31	4166.18	-1685.71	1648.14	-69.7557
	ELS/MDD	-806.249	79.4675	102.29	-6937.56	4865.05	3584.34	-1415.4	1448.04	-61.5361
Classifier 105	C	-1160.86	117.413	90.4808	-8076.16	6781.16	3665.12	714.415	1800.56	-71.9663
	ELS/MDD	-912.338	102.676	96.7923	-7085.91	6007.48	3110.8	1023.04	1601.21	-62.7108
Classifier 106	C	-1221.06	122.194	-100.789	-8441.57	6028.35	4788.43	-1227.44	1974.93	-126.182
	ELS/MDD	-944.691	99.0621	-38.7919	-7546.11	5298.96	4182.8	-1083.39	1761.5	-114.58
Classifier 107	C	-1114.1	56.1976	230.942	-7222.18	5958.79	3655.24	-128.404	1802.62	-56.7461
	ELS/MDD	-893.645	43.2482	243.796	-6305.23	5230.33	3169.72	35.5988	1620.87	-45.6177
Classifier 108	C	-1223.59	108.737	-22.5418	-8972.75	6223.24	5024.62	-2188.01	2008.71	-132.461
	ELS/MDD	-945.22	93.6064	-0.95971	-7857.29	5418.59	4353.49	-1797.83	1772.1	-115.935
Classifier 109	C	-2027.48	177.784	-11.8466	-12010.1	9399.26	7655.17	-1599.66	3383.81	-250.814
	ELS/MDD	-1559.73	153.608	12.853	-10503	8200.94	6666.64	-1338.06	2974.85	-220.161
Classifier 110	C	-1836.11	116.975	418.942	-11699.6	9264.96	7023.73	-3254.88	3028.11	-182.199
	ELS/MDD	-1389.37	99.9194	381.868	-10130.4	7994.24	6052.64	-2751.82	2642.73	-159.077
Classifier 111	C	-1227.84	83.4074	238.454	-7495.11	6128.61	4636.28	-1525.53	2024.6	-130.211
	ELS/MDD	-944.076	71.1316	225.541	-6535.49	5321.82	4000.49	-1205.11	1783.09	-114.189
Classifier 112	C	-981.712	72.5413	116.65	-7796.13	5715.2	3968.28	-1049.92	1520.7	-70.7151
	ELS/MDD	-750.951	60.3838	121.54	-6705.92	4895.96	3405.84	-881.119	1347.5	-64.5138
Classifier 113	C	-936.998	57.5421	177.244	-6920.66	5062	3757.84	-1906.86	1545.13	-90.6338
	ELS/MDD	-721.493	48.5974	170.294	-6003.37	4375.2	3217.03	-1504.02	1364.49	-79.4656
Classifier 114	C	-1244.89	37.2831	347.557	-8958.7	6278.55	4814.74	-678.848	2079.78	-88.1713
	ELS/MDD	-1008.57	27.4546	348.999	-7936.07	5569.22	4240.11	-449.151	1877.89	-75.3152
Classifier 115	C	-1053.88	67.7833	201.453	-7728.73	5622.02	3821.18	-2898.77	1800.8	-104.429
	ELS/MDD	-827.979	59.039	189.573	-6799.09	4906.7	3276	-2465.2	1608.6	-92.5591
Classifier 116	C	-1498.79	91.6288	355.319	-12089.3	7661.81	6544.17	-2810.5	2516.25	-164.021
	ELS/MDD	-1170.34	78.1669	334.382	-10685.3	6727.63	5754.27	-2414.89	2233.25	-146.443
Classifier 117	C	-1273.95	110.813	-22.3586	-8814.5	6523.96	5047.5	-1344.18	2063.89	-127
	ELS/MDD	-987.853	95.3106	-1.54561	-7735.37	5698.51	4397.16	-1120.27	1826.1	-112.485
Classifier 118	C	-1164.57	82.3118	188.998	-9359.43	6133.25	5018.4	-1670.49	1911.67	-119.784
	ELS/MDD	-908.498	69.0744	191.027	-8274.15	5372.93	4410.85	-1399.85	1700.43	-108.242
Classifier 119	C	-1241.77	80.5714	236.748	-7145.18	6014.92	4445.77	-1097.32	2073.72	-131.355
	ELS/MDD	-956.61	68.5636	224.01	-6208.31	5216.48	3823.76	-805.627	1829.06	-115.272
Classifier 120	C	-1090.95	88.9061	165.249	-7717.6	6490.95	3825.89	-206.343	1722.87	-83.2005
	ELS/MDD	-858.116	77.0336	171.428	-6793.76	5738.09	3326.7	-64.3717	1532.13	-73.3473
Classifier 121	C	-2967.4	258.745	150.252	-17502.2	13431.9	11193.7	-3793.7	4946.65	-348.09
	ELS/MDD	-2270.91	224.136	148.434	-15291.4	11708.4	9745.51	-3254.01	4335.78	-305.077
Classifier 122	C	-1229.89	81.4356	295.515	-7179.96	6068.86	4536.72	-1220.28	2023.26	-127.306
	ELS/MDD	-948.508	69.0038	287.489	-6233.5	5277.56	3929.98	-1006.63	1783.93	-111.987
Classifier 123	C	-923.166	56.8055	170.519	-6680.11	4959.55	3602.41	-1317.3	1516.6	-86.0414
	ELS/MDD	-712.587	48.1204	165.084	-5828.05	4301.48	3110.56	-1088.48	1341.14	-76.0984
Classifier 124	C	-1087.09	101.415	106.585	-7576.45	6461.56	3290.8	1463.08	1717.69	-74.9803
	ELS/MDD	-865.984	90.3161	107.571	-6687.15	5755.02	2793.32	1688	1535.88	-64.9897
Classifier 125	C	-931.036	47.8132	217.837	-7296.02	5098.67	3799.2	-1893.74	1576.38	-98.6139
	ELS/MDD	-729.565	35.325	232.966	-6547.66	4490.77	3317.1	-1599.28	1417.6	-90.4476
Classifier 126	C	-953.321	66.6823	48.4473	-7460.29	5080.68	3806.14	-1240.65	1570.91	-91.2405
	ELS/MDD	-729.549	56.3978	73.002	-6471.35	4384.59	3268.2	-1020.52	1380.78	-80.0033
Classifier 127	C	-1343.58	123.832	-79.4049	-9474.18	6495.29	4659.76	-1870.28	2305.27	-146.579
	ELS/MDD	-1066.05	108.096	-66.2868	-8319.61	5643.76	4029.36	-1661.65	2081.21	-134.511
Classifier 128	C	-1200.35	107.581	-37.5904	-8710.29	6046.79	4755.69	-1403.86	1970.16	-125.754
	ELS/MDD	-930.866	92.6877	-12.7909	-7648.99	5279.24	4141.43	-1181.13	1741.9	-110.673
Classifier 129	C	-2185.46	192.196	384.427	-13348.6	10310.6	8014.46	-4253.97	3502.98	-178.283
	ELS/MDD	-1646.85	163.649	353.552	-11567	8912.57	6912.45	-3612.88	3051.46	-156.145
Classifier 130	C	-950.823	48.6322	184.797	-7498.75	5246.76	3905.14	-1741.43	1601.38	-98.6875
	ELS/MDD	-740.029	36.3716	207.592	-6682.99	4596.09	3393.84	-1483.93	1434.35	-90.298
Classifier 131	C	-1060.97	67.741	192.455	-7592.66	5587.06	3587.44	-1741.75	1802.99	-95.0168
	ELS/MDD	-839.873	58.3707	188.121	-6712.41	4908.84	3096.52	-1510	1617.46	-85.0392
Classifier 132	C	-1008.48	76.4372	139.298	-7389.37	5225.49	3455.73	-1647.43	1696.79	-86.3732
	ELS/MDD	-800.418	66.3999	142.794	-6551.74	4595.47	2987.3	-1433.61	1523.06	-76.8147
Classifier 133	C	-2027.48	177.784	-11.8466	-12010.1	9399.26	7655.17	-1599.66	3383.81	-250.814
	ELS/MDD	-1559.73	153.608	12.853	-10503	8200.94	6666.64	-1338.06	2974.85	-220.161
Classifier 134	C	-978.614	65.0657	120.468	-7662.16	5400.33	3917.95	-1442.42	1601.35	-91.4863
	ELS/MDD	-748.712	55.1847	123.137	-6659.51	4652.22	3370.1	-1185.95	1409.57	-80.6784
Classifier 135	C	-1427.92	58.2925	421.243	-9262.26	7166.14	4910	-1322.26	2284.38	-50.1559
	ELS/MDD	-1130.22	45.3926	394.465	-8046.81	6236.6	4249.89	-1036.59	2050.06	-42.9865
Classifier 136	C	-1021.41	91.5864	39.6188	-7870.62	5267.12	3934.72	-1526.46	1642.82	-84.2896
	ELS/MDD	-779.781	76.7746	61.5333	-6840.49	4560.17	3392.03	-1256.54	1444.4	-74.6068
Classifier 137	C	-1142.69	9.85466	369.386	-7139.18	5569.85	3429.37	873.192	1926.04	-35.9299
	ELS/MDD	-950.074	-3.12269	386.886	-6378.49	4969.67	2938.93	1228.31	1773.52	-26.3087
Classifier 138	C	-1261.04	91.8271	113.36	-9734.75	8088.56	4697.74	-523.432	1989.49	-100.059
	ELS/MDD	-962.246	79.4454	122.636	-8412.11	6994.59	4013.8	-348.889	1745	-87.5824
Classifier 139	C	-1011.29	74.46	147.198	-7571.35	5501.51	3589.35	-1441.43	1660.29	-81.6685
	ELS/MDD	-793.35	64.2712	144.018	-6527.65	4689.08	2997.07	-1307.73	1503.59	-76.4672
Classifier 140	C	-1626.79	34.4483	527.021	-8256.73	7808.43	5178.39	275.463	2641.42	-64.8572
	ELS/MDD	-1310.94	23.9442	503.843	-7273.97	6933.1	4536.2	430.535	2375.53	-51.8106
Classifier 141	C	-935.665	56.1401	191.585	-6894.4	5111.48	3816.58	-1934.35	1534.38	-90.8847
	ELS/MDD	-718.991	47.9454	180.056	-5995.7	4416.06	3271.96	-1538.35	1352.48	-79.5341
Classifier 142	C	-968.527	67.8645	213.657	-7369.54	5622.89	3868.51	-997.181	1487.04	-65.1793
	ELS/MDD	-743.263	56.6811	203.199	-6372.1	4833.72	3329.89	-830.004	1318.74	-59.5509
Classifier 143	C	-1274.62	79.544	316.321	-9315.53	6657.58	5219.81	-3884.95	2105.57	-120.262
	ELS/MDD	-971.124	67.5458	290.369	-8089.82	5758.08	4487.45	-3230.45	1845.6	-105.039
Classifier 144	C	-1019.8	62.2549	66.9978	-8180.34	5814.35	4139.72	-1706.76	1681.1	-98.667
	ELS/MDD	-774.327	52.1502	87.1917	-7027.19	4987.83	3541.56	-1406.1	1472.29	-86.1145
Classifier 145	C	-1008.48	76.4372	139.298	-7389.37	5225.49	3455.73	-1647.43	1696.79	-86.3732
	ELS/MDD	-800.418	66.3999	142.794	-6551.74	4595.47	2987.3	-1433.61	1523.06	-76.8147
Classifier 146	C	-2030.24	177.091	-2.72022	-12001.3	9426.92	7677.08	-1609.01	3385.95	-250.784
	ELS/MDD	-1562.24	153.079	15.6688	-10506.9	8226.58	6688.17	-1354.73	2978.53	-220.456
Classifier 147	C	-953.376	65.2725	175.826	-7082.56	5192.3	3879.01	-1773	1531.92	-80.8406
	ELS/MDD	-738.706	55.5104	173.33	-6203.75	4519.66	3352.36	-1433.73	1354.88	-70.6679
Classifier 148	C	-951.347	57.9502	132.561	-7077.25	5153.49	3756	-1333.09	1563.66	-88.2396
	ELS/MDD	-729.786	48.8668	137.949	-6148.78	4456.86	3232.21	-1111.44	1377.85	-77.8474
Classifier 149	C	-1029.17	95.7278	-31.3005	-8338.96	5357.2	4029.98	-1506.7	1659.69	-87.8821
	ELS/MDD	-785.877	80.2099	2.33405	-7218.86	4634.1	3470	-1247.23	1459.8	-77.6641
Classifier 150	C	-1243.04	116.681	-106.013	-9565.58	6141.59	4949.21	-1353.4	2062.42	-138.347
	ELS/MDD	-961.731	100.339	-69.9245	-8378.47	5355.81	4304.84	-1122.25	1821.2	-121.995
Classifier 151	C	-930.071	58.6926	142.413	-6720.19	4928.01	3566.64	-1343.34	1540.53	-87.6996
	ELS/MDD	-717.705	49.3451	147.963	-5860.41	4281.5	3083.27	-1109.47	1360.2	-77.2735
Classifier 152	C	-1104.74	64.5807	227.372	-9046.13	5896.47	4920.3	-1692.14	1850	-127.938
	ELS/MDD	-868.758	54.8006	220.693	-8012.13	5173.2	4315.54	-1352.04	1649.71	-114.411
Classifier 153	C	-1003.72	62.0288	166.812	-7396.81	5731.27	4188.19	-2393.11	1621.8	-92.0159
	ELS/MDD	-761.591	52.4051	160.795	-6395.16	4908.1	3566.08	-1905.13	1422.1	-80.4375
Classifier 154	C	-1067.37	43.9762	299.093	-8667.4	5736.44	3646.22	-2141.67	1941.75	-119.518
	ELS/MDD	-873.52	31.2575	318.977	-7972.45	5161.05	3201.67	-1979.88	1792.1	-112.728
Classifier 155	C	-1523.69	89.2794	382.958	-12219.2	7895.69	6698.96	-2738.95	2541.23	-163.129
	ELS/MDD	-1191.79	76.1634	359.097	-10808.4	6941.02	5895.85	-2349.6	2256.92	-145.696
Classifier 156	C	-1076.52	74.8587	189.29	-8417.87	6250.66	3981.36	-1646.76	1730.05	-81.0647
	ELS/MDD	-831.212	64.0294	170.552	-7217.67	5292.63	3341.79	-1434.6	1552.46	-75.6467
Classifier 157	C	-1209.96	78.1928	268.575	-8465.49	6181.26	4652.22	-2357.3	1994.13	-106.861
	ELS/MDD	-928.227	66.701	249.896	-7376.16	5360.11	4020.32	-1989.62	1755.28	-94.1578
Classifier 158	C	-924.651	68.0582	87.7259	-7151.27	4838.3	3612.68	-1217.16	1525.69	-88.4001
	ELS/MDD	-714.499	57.4026	101.426	-6247.65	4208.83	3127.94	-1003.41	1348.03	-77.9481
Classifier 159	C	-1000.56	55.966	179.525	-7520.97	5614.26	3965.26	-1623.04	1644.46	-93.0777
	ELS/MDD	-763.313	47.2791	173.724	-6504.77	4828.75	3401.98	-1336.78	1445.11	-81.8522
Classifier 160	C	-943.752	66.1278	128.365	-7136.45	5023.82	3707.18	-1152.71	1537.84	-85.1956
	ELS/MDD	-731.597	55.8616	132.034	-6250	4379.2	3216.84	-953.469	1362.2	-75.5145
Classifier 161	C	-1235.04	94.1838	188.762	-9117.13	7843.3	4435.42	-330.611	1933.27	-92.3039
	ELS/MDD	-957.85	81.5174	184.687	-7969.74	6859.44	3835.78	-180.775	1709.35	-81.4007
Classifier 162	C	-923.166	56.8055	170.519	-6680.11	4959.55	3602.41	-1317.3	1516.6	-86.0414
	ELS/MDD	-712.587	48.1204	165.084	-5828.05	4301.48	3110.56	-1088.48	1341.14	-76.0984
Classifier 163	C	-1285.81	80.8556	242.091	-8183.78	6683.66	4903.62	-1517.55	2116.73	-134.04
	ELS/MDD	-980.612	69.0971	229.401	-7087.25	5765.2	4223.94	-1247.06	1856.38	-117.53
Classifier 164	C	-1180.17	92.0628	160.356	-8817.82	7393.65	4226.6	-483.433	1868.43	-93.6424
	ELS/MDD	-913.491	79.9632	159.032	-7689.76	6452.13	3646.39	-310.782	1650.01	-82.5023
Classifier 165	C	-1203.22	107.522	-55.4468	-8744.95	6099.45	4758.43	-1374.17	1975.49	-127.078
	ELS/MDD	-929.831	91.9788	-35.7261	-7599.03	5262	4123.87	-1164.09	1753.62	-114.56
Classifier 166	C	-1836.11	116.975	418.942	-11699.6	9264.96	7023.73	-3254.88	3028.11	-182.199
	ELS/MDD	-1389.37	99.9194	381.868	-10130.4	7994.24	6052.64	-2751.82	2642.73	-159.077
Classifier 167	C	-942.127	71.9445	48.2572	-7525.55	5294.82	3767.5	-1204.92	1504.45	-79.0696
	ELS/MDD	-719.923	59.5849	73.4589	-6448.31	4535.4	3227.6	-1002.03	1328.52	-70.7753
Classifier 168	C	-1181.66	92.1024	160.38	-8728.4	7366.8	4195.59	-449.288	1874.03	-93.7885
	ELS/MDD	-914.926	79.6357	159.168	-7612.68	6428.65	3617.42	-284.785	1656.6	-82.7526
Classifier 169	C	-1203.81	107.981	-59.1531	-8735	6049.24	4760.47	-1422.03	1982.79	-127.898
	ELS/MDD	-931.969	92.9061	-25.0004	-7661.36	5280.06	4143.55	-1190.91	1749.11	-111.892
Classifier 170	C	-1281.81	102.648	224.353	-8847.07	6954.1	4544.72	-1413.08	2075.47	-103.271
	ELS/MDD	-996.27	88.8723	214.847	-7756.61	6112.72	3936.01	-1119.23	1836.22	-91.1989
Classifier 171	C	-966.198	63.1019	91.1401	-7326.31	5272.75	3816.67	-1318.32	1582.76	-88.9477
	ELS/MDD	-745.579	52.8612	107.211	-6368.03	4580.86	3299.29	-1092.21	1397.72	-78.3273
Classifier 172	C	-1297.82	55.3116	301.451	-9291.05	6511.94	4964.04	-927.206	2133.85	-83.9499
	ELS/MDD	-1039.95	42.1571	302.772	-8207.36	5749.27	4356.17	-662.235	1921.34	-72.6192
Classifier 173	C	-2105.39	199.264	-295.555	-13572.4	9876.89	8127.22	-1727.19	3531.19	-269.355
	ELS/MDD	-1614.02	171.629	-229.015	-11817.1	8599.21	7061.41	-1451.82	3099.33	-235.923
Classifier 174	C	-978.614	65.0657	120.468	-7662.16	5400.33	3917.95	-1442.42	1601.35	-91.4863
	ELS/MDD	-748.712	55.1847	123.137	-6659.51	4652.22	3370.1	-1185.95	1409.57	-80.6784
Classifier 175	C	-1218.66	78.0044	285.504	-7263.93	6044.38	4505.19	-1266.94	2014.5	-126.846
	ELS/MDD	-939.361	65.3445	293.477	-6264.58	5251.9	3895.5	-1036.21	1773.58	-110.969
Classifier 176	C	-1445.55	33.4394	501.723	-9689.39	7116.57	5003.21	-1698.71	2442.05	-77.6568
	ELS/MDD	-1166.38	19.577	500.202	-8692.81	6341.48	4408.29	-1405.41	2213.99	-68.6449
Classifier 177	C	-1025.46	77.9372	143.479	-7366.35	5465.84	3935.13	-1538.34	1637.53	-80.0152
	ELS/MDD	-786.083	65.2058	146.21	-6419.02	4743.47	3400.54	-1273.32	1443.65	-71.1951
Classifier 178	C	-2044.96	178.31	2.88101	-12214.4	9543.12	7879.45	-2268.15	3413.15	-256.805
	ELS/MDD	-1570.01	154.11	19.1518	-10669.6	8310.78	6838.99	-1855.7	2998.74	-225.019
Classifier 179	C	-931.036	47.8132	217.837	-7296.02	5098.67	3799.2	-1893.74	1576.38	-98.6139
	ELS/MDD	-729.565	35.325	232.966	-6547.66	4490.77	3317.1	-1599.28	1417.6	-90.4476
Classifier 180	C	-1127.48	99.5537	145.97	-7769.78	6814.91	3526.79	1370.37	1761.45	-74.0325
	ELS/MDD	-898.346	88.3277	144.478	-6859.68	6073.73	3013.61	1580.61	1574.82	-64.2012
Classifier 181	C	-1249.43	99.5587	-7.38708	-9361.62	6579.02	5041.89	-1646.38	2065.36	-134.991
	ELS/MDD	-963.533	80.515	37.7036	-8298.61	5749	4389.77	-1426.24	1835.4	-121.785
Classifier 182	C	-1100.22	63.3777	218.486	-9030.46	5857.34	4845.44	-1467.66	1847.6	-126.591
	ELS/MDD	-865.92	53.2617	221.599	-8005.78	5152.56	4271.85	-1233.63	1647.13	-113.433
Classifier 183	C	-1102.31	62.8931	227.81	-9060.52	5893.97	4907.84	-1707.43	1850.1	-127.869
	ELS/MDD	-866.404	53.1846	220.883	-8026.35	5169.91	4302.38	-1364.27	1649.83	-114.338
Classifier 184	C	-1177.66	62.5702	210.946	-9922.1	6559.52	5272.05	-1783.87	1971.89	-134.981
	ELS/MDD	-913.835	52.7168	215.004	-8708.47	5703.5	4606.32	-1481.28	1745.09	-120.06
Classifier 185	C	-1311.05	133.778	-52.1912	-9577.78	6755.42	5138.52	-1597.57	2067.16	-113.185
	ELS/MDD	-1001.95	113.423	-36.1309	-8280	5793.64	4434.32	-1351.04	1830.26	-103.613
Classifier 186	C	-924.298	66.7605	117.692	-7073.97	4881.54	3678.64	-1478	1517.56	-88.3844
	ELS/MDD	-714.582	56.853	119.063	-6191.66	4234.44	3167.38	-1152.2	1342.44	-77.8462
Classifier 187	C	-1021.88	78.8107	143.372	-7471.96	5444.61	4047.02	-2266.25	1642.96	-86.0135
	ELS/MDD	-778.492	66.0611	142.995	-6481.99	4699.49	3467.14	-1823.72	1443.85	-75.7718
Classifier 188	C	-931.345	53.5607	123.194	-7481.02	5082.1	3726.09	-1434.99	1576.73	-97.1896
	ELS/MDD	-729.157	39.361	166.383	-6670.74	4475.23	3259.74	-1258.45	1417.1	-89.2737
Classifier 189	C	-1343.58	123.832	-79.4049	-9474.18	6495.29	4659.76	-1870.28	2305.27	-146.579
	ELS/MDD	-1066.05	108.096	-66.2868	-8319.61	5643.76	4029.36	-1661.65	2081.21	-134.511
Classifier 190	C	-1271.41	105.915	-3.92898	-9050.8	6512.16	5040.15	-1369.19	2078.74	-131.174
	ELS/MDD	-985.652	91.1882	13.6965	-7936.24	5686.73	4390.24	-1140.12	1838.38	-116.033
Classifier 191	C	-1088.18	38.1716	243.825	-7080.33	5365.58	3656.08	-409.322	1788.69	-49.1665
	ELS/MDD	-875.122	28.0121	254.701	-6184.95	4729.06	3170.36	-201.78	1609.08	-39.209
Classifier 192	C	-1103.66	34.3159	278.44	-6526.81	5485.57	3631.43	-436.666	1793.53	-39.454
	ELS/MDD	-888.86	24.7287	285.304	-5701.18	4839.13	3151.7	-226.296	1614.53	-30.556
Classifier 193	C	-953.623	58.0032	180.398	-6858.17	5147.42	3699.34	-1278.9	1558.19	-85.0067
	ELS/MDD	-738.168	48.8837	176.374	-5994.48	4479.76	3204.39	-1058.56	1379.29	-75.3018
Classifier 194	C	-924.889	65.5647	156.84	-7002.27	4995.49	3770.33	-1853.83	1497.61	-81.9817
	ELS/MDD	-715.544	55.6911	155.674	-6106.3	4333.17	3242.68	-1483.59	1324.84	-71.6953
Classifier 195	C	-1060.97	67.741	192.455	-7592.66	5587.06	3587.44	-1741.75	1802.99	-95.0168
	ELS/MDD	-839.873	58.3707	188.121	-6712.41	4908.84	3096.52	-1510	1617.46	-85.0392
Classifier 196	C	-1108.89	67.7281	129.522	-9381.97	5935.35	4912.2	-1513.55	1869.74	-130.256
	ELS/MDD	-869.637	56.1908	162.772	-8237.05	5202.36	4314.55	-1262.7	1661.8	-115.856
Classifier 197	C	-1008.89	75.503	142.634	-7476.09	5409.15	3498.5	-1507.5	1672.77	-83.7224
	ELS/MDD	-793.584	64.4839	138.136	-6516.15	4669.43	2982.96	-1326.97	1508.52	-77.3647
Classifier 198	C	-1014.51	77.3763	149.539	-7421.82	5448.86	4068.83	-2248.11	1625.16	-85.8042
	ELS/MDD	-772.064	65.2243	145.564	-6432.91	4693.76	3478.59	-1796.97	1427.44	-75.3832
Classifier 199	C	-1170.38	37.2257	325.334	-7705.25	5985.47	4003.69	-616.04	1878.02	-32.4457
	ELS/MDD	-944.097	27.6748	327.705	-6735.26	5239.4	3460.66	-353.016	1689.15	-21.4417
Classifier 200	C	-1316.68	90.4546	221.223	-10210.1	7000.34	5277.84	-2704.18	2155.27	-116.919
	ELS/MDD	-1000.16	77.1302	209.736	-8858.56	6031.36	4542.5	-2273.25	1887.38	-102.63
Classifier 201	C	-930.157	69.5963	-5.11346	-7113.6	4987.23	3667.82	-1353.74	1534.08	-89.2205
	ELS/MDD	-714.5	57.921	36.8315	-6133.06	4318.46	3156.3	-1112.6	1349.51	-77.7738
Classifier 202	C	-1109.65	67.1731	204.355	-8938.54	5854.08	4629.71	-1571.64	1879.35	-124.027
	ELS/MDD	-878.029	57.6735	204.764	-7903.32	5147.14	4026.11	-1350.08	1683.34	-110.562
Classifier 203	C	-1093.7	86.9118	109.998	-7903.65	6078.29	4292.05	-1927.46	1719.54	-80.3202
	ELS/MDD	-824.889	72.8012	115.897	-6825.43	5209.96	3672.48	-1587.81	1504.85	-71.2674
Classifier 204	C	-1152.78	14.9477	376.006	-8194.01	6153.1	4108.38	-940.948	1954.35	-69.5741
	ELS/MDD	-931.209	3.56459	387.456	-7294.71	5436.39	3584.34	-702.853	1775.73	-60.3543
Classifier 205	C	-1071.97	63.6486	189.271	-8013.28	5937.75	3895.58	-1924.36	1802.64	-99.1863
	ELS/MDD	-833.561	55.8909	177.445	-6985.66	5125.38	3308.92	-1630.51	1603.75	-87.7327
Classifier 206	C	-1271.41	105.915	-3.92898	-9050.8	6512.16	5040.15	-1369.19	2078.74	-131.174
	ELS/MDD	-985.652	91.1882	13.6965	-7936.24	5686.73	4390.24	-1140.12	1838.38	-116.033
Classifier 207	C	-1434.33	97.2021	308.641	-10168.4	7169.25	4762.92	-3329.21	2462.71	-125.864
	ELS/MDD	-1127.91	84.2664	290.086	-8975.22	6297.84	4128.58	-2905.62	2197.07	-112.16
Classifier 208	C	-1363.99	96.6738	270.23	-9682.11	6852.69	4669.88	-3019.86	2316.78	-118.923
	ELS/MDD	-1070.04	84.3912	251.534	-8531.82	6000.29	4034.72	-2621.26	2065.13	-105.741
Classifier 209	C	-1001.63	67.6992	181.528	-7780.46	5903.93	4083.77	-981.993	1533.34	-67.0156
	ELS/MDD	-761.534	56.5874	173.348	-6679.92	5034.46	3489.31	-828.652	1355.98	-61.5714
Classifier 210	C	-1148.47	62.4783	191.061	-9617.83	6216.11	5174.67	-1487.29	1924.23	-132.368
	ELS/MDD	-896.35	52.8445	191.325	-8475.2	5429.51	4517.46	-1187.43	1709.53	-117.963
Classifier 211	C	-1213.35	69.7278	280.469	-9253.45	6312.21	4791.03	-2565.89	2052.02	-118.905
	ELS/MDD	-942.878	54.3494	294.52	-8242.13	5551.66	4192.8	-2231.46	1828.93	-108.043
Classifier 212	C	-1215.34	80.2866	223.803	-7496.04	6061.27	4528.07	-1297.4	2014.26	-128.19
	ELS/MDD	-934.597	67.9845	220.229	-6540.92	5273.63	3923.99	-1073.85	1773.08	-112.548
Classifier 213	C	-1069.57	86.2601	115.844	-7653.99	6267.52	3772.83	-307.603	1711.12	-86.8097
	ELS/MDD	-834.348	74.8684	124.654	-6695.09	5499.6	3251.78	-167.211	1518.08	-76.7665
Classifier 214	C	-1158.54	32.4342	356.192	-7285.13	5735.81	3831.82	-379.717	1855.61	-21.0523
	ELS/MDD	-946.258	23.109	356.301	-6450.52	5098.66	3357.23	-186.505	1679.9	-12.5306
Classifier 215	C	-977.042	63.6026	149.102	-7444.82	5448.75	3913.25	-1522.13	1583.42	-85.249
	ELS/MDD	-748.967	54.1724	150.654	-6473.29	4700.07	3369.68	-1263.19	1393.2	-74.4909
Classifier 216	C	-956.921	48.9289	230.836	-7384.19	5292.68	3921.24	-1854.81	1600.61	-96.7959
	ELS/MDD	-749.691	36.6852	243.484	-6614.68	4659.79	3424.35	-1561.67	1437.74	-88.6693
Classifier 217	C	-1178.54	34.3075	283.01	-7856.72	6282.97	4080.25	-134.499	1857.55	-30.0518
	ELS/MDD	-932.71	24.5946	274.365	-6785.26	5438.85	3507.12	-3.28608	1670.93	-25.5404
Classifier 218	C	-1013.94	90.2042	68.9787	-7776.12	5239.61	3908.23	-1472.6	1624.46	-82.2836
	ELS/MDD	-776.587	76.0422	81.0325	-6772.01	4541.07	3374.57	-1217.61	1431.67	-73.2326
Classifier 219	C	-1209.71	64.0663	325.454	-9323.01	6337.18	4790.67	-2584.5	2053.95	-119.06
	ELS/MDD	-943.532	49.4161	328.661	-8333.57	5583.12	4201.15	-2264.58	1836.44	-108.824
Classifier 220	C	-1298.57	103.246	238.883	-9159.94	7254.32	4701.06	-1315.32	2075.55	-100.418
	ELS/MDD	-1010.71	89.424	228.232	-8041.58	6388.03	4078.93	-1028.69	1836.68	-88.5922
Classifier 221	C	-1057.17	93.7732	87.4252	-7985.81	5632.31	4166.18	-1685.71	1648.14	-69.7557
	ELS/MDD	-806.249	79.4675	102.29	-6937.56	4865.05	3584.34	-1415.4	1448.04	-61.5361
Classifier 222	C	-1684.59	62.0561	502.225	-12148.9	8251.21	6603.5	-2009.06	2817.04	-122.054
	ELS/MDD	-1347.69	49.6406	476.475	-10752	7301.65	5812.99	-1634.94	2527.55	-105.729
Classifier 223	C	-935.312	62.5957	84.1013	-7106.34	5027.09	3662.58	-1366.94	1546.69	-89.5692
	ELS/MDD	-721.111	52.2726	102.714	-6147.6	4354.6	3154.39	-1129.88	1366.18	-78.8438
Classifier 224	C	-1788	133.8	-24.9941	-14941.5	9102	8263.62	-1869.59	3024.45	-240.866
	ELS/MDD	-1401.06	116.169	1.10662	-13208.2	7998.54	7274.98	-1597.34	2687.15	-214.717
Classifier 225	C	-1631.83	154.016	177.105	-11702.7	10227.5	4120.93	-298.241	2709.41	-117.755
	ELS/MDD	-1324.19	138.68	175.114	-10451.8	9157.44	3547.24	-141.791	2453.01	-105.6
Classifier 226	C	-1076.52	74.8587	189.29	-8417.87	6250.66	3981.36	-1646.76	1730.05	-81.0647
	ELS/MDD	-831.212	64.0294	170.552	-7217.67	5292.63	3341.79	-1434.6	1552.46	-75.6467
Classifier 227	C	-1229.12	108.366	-89.1958	-8930.17	6241.44	4918.11	-1339.33	2015.48	-130.019
	ELS/MDD	-946.629	87.6582	-26.5942	-7922.95	5457.19	4275.2	-1176.63	1791.59	-117.568
Classifier 228	C	-1271.41	105.915	-3.92898	-9050.8	6512.16	5040.15	-1369.19	2078.74	-131.174
	ELS/MDD	-985.652	91.1882	13.6965	-7936.24	5686.73	4390.24	-1140.12	1838.38	-116.033
Classifier 229	C	-1145.31	43.9644	153.684	-7990.5	5999.75	3926.42	-278.912	1836.51	-38.3586
	ELS/MDD	-913.22	32.837	160.042	-6932.32	5214.53	3388	-122.362	1657.6	-32.6484
Classifier 230	C	-1156.26	34.2256	337.83	-7051	5602.49	3714.33	-284.434	1867.94	-24.1166
	ELS/MDD	-943.149	25.0065	337.482	-6221.68	4965.36	3240.97	-94.1027	1691.37	-15.6674
Classifier 231	C	-1103.59	27.574	314.202	-6913.37	5565.23	3721.07	-516.874	1811.77	-48.3035
	ELS/MDD	-885.704	19.1461	313.493	-6042.59	4895.35	3223.93	-291.464	1628.16	-38.4576
Classifier 232	C	-1039.65	62.0625	86.2458	-8298	5958.05	4308.35	-1532.93	1691.18	-95.9823
	ELS/MDD	-783.591	52.9062	97.3048	-7139.97	5073.99	3665.3	-1254.49	1477.47	-84.0746
Classifier 233	C	-1265.62	115.332	-113.001	-9800.8	6343.95	5107.45	-1317.11	2090.66	-138.87
	ELS/MDD	-975.114	99.4185	-77.968	-8561.89	5509.06	4425.37	-1099.25	1843.91	-122.61
Classifier 234	C	-950.337	76.341	-67.2678	-7964.3	5027.51	3803.91	-1303.92	1583.68	-97.1008
	ELS/MDD	-729.481	63.7411	-16.9275	-6868.59	4352.96	3273.74	-1069.36	1392.35	-84.5947
Classifier 235	C	-1281.99	30.1139	377.842	-7491.01	6634.17	4042.06	401.788	2047.3	-26.5314
	ELS/MDD	-1046.33	18.7408	375.972	-6579.62	5875.25	3542.89	526.115	1856.39	-17.5619
Classifier 236	C	-1031.37	95.5796	73.8994	-7839.29	5444.4	4019.13	-1699.94	1615.43	-69.9608
	ELS/MDD	-791.484	80.6708	96.4324	-6811.18	4721.39	3471.28	-1425.47	1422.56	-61.4254
Classifier 237	C	-1548.27	155.847	-37.539	-10780	8760.12	5545.44	26.1293	2457.57	-141.253
	ELS/MDD	-1218.11	136.531	-14.9498	-9522.15	7746.98	4854.24	128.851	2186.18	-125.346
Classifier 238	C	-1147.5	113.821	23.9887	-8473.05	6653.63	4021.89	-619.942	1800.77	-83.51
	ELS/MDD	-889.44	97.3943	50.0478	-7391.84	5833.42	3472.47	-429.463	1593.13	-74.0011
Classifier 239	C	-2044.96	178.31	2.88101	-12214.4	9543.12	7879.45	-2268.15	3413.15	-256.805
	ELS/MDD	-1570.01	154.11	19.1518	-10669.6	8310.78	6838.99	-1855.7	2998.74	-225.019
Classifier 240	C	-954.012	56.3607	186.675	-6913.23	5221.83	3771.3	-1301.4	1552.04	-85.6169
	ELS/MDD	-736.552	47.5596	185.494	-6031.99	4538.97	3262.49	-1067.87	1370.12	-75.2884
Classifier 241	C	-1226.2	80.5189	235.549	-8864.35	6292.87	4744.62	-2533.44	2029.13	-110.139
	ELS/MDD	-938.417	68.2029	228.458	-7716.19	5461.54	4102.02	-2138.49	1781.81	-96.6355
Classifier 242	C	-1091.54	96.604	-119.162	-9349.4	5596.15	3748.82	-1742.68	1896.08	-111.071
	ELS/MDD	-863.192	83.8888	-85.228	-8264.02	4911.46	3237.97	-1506.74	1698.97	-99.1695
Classifier 243	C	-1082.34	50.0062	165.422	-8547.66	6430.58	4571.94	-1784.54	1759.06	-100.878
	ELS/MDD	-809.163	42.8674	161.845	-7298.53	5454.09	3870.65	-1459.92	1529.47	-87.6566
Classifier 244	C	-1548.27	155.847	-37.539	-10780	8760.12	5545.44	26.1293	2457.57	-141.253
	ELS/MDD	-1218.11	136.531	-14.9498	-9522.15	7746.98	4854.24	128.851	2186.18	-125.346
Classifier 245	C	-925.716	65.5279	142.297	-6949.44	4968.43	3737.62	-1796.39	1505.54	-83.0888
	ELS/MDD	-715.595	55.6402	149.88	-6074.77	4318.42	3224.77	-1451.56	1328.19	-72.1164
Classifier 246	C	-1165.02	82.106	173.235	-9393.96	6134.47	5009.69	-1708.81	1917.46	-120.246
	ELS/MDD	-907.261	68.311	184.787	-8297.45	5372.51	4401.93	-1425.16	1703.13	-108.393
Classifier 247	C	-999.787	56.2321	178.738	-7587.09	5634.41	3986.72	-1641.88	1640.6	-92.9656
	ELS/MDD	-762.486	47.4751	173.349	-6570.39	4850.11	3424.39	-1356.88	1441.07	-81.72
Classifier 248	C	-1155.85	45.1572	271.854	-7498.63	5762.83	3889.87	-747.676	1887.29	-48.4649
	ELS/MDD	-928.379	25.3048	311.846	-6749.18	5123.57	3406.65	-543.601	1722.57	-44.5716
Classifier 249	C	-914.393	64.144	115.625	-6524.61	4862.8	3544.35	-1288.21	1492.61	-82.3622
	ELS/MDD	-706.376	54.2349	125.737	-5692.54	4226.83	3066.39	-1059.58	1318.23	-72.6282
Classifier 250	C	-950.823	48.6322	184.797	-7498.75	5246.76	3905.14	-1741.43	1601.38	-98.6875
	ELS/MDD	-740.029	36.3716	207.592	-6682.99	4596.09	3393.84	-1483.93	1434.35	-90.298
Classifier 251	C	-1109.15	36.383	301.294	-6945.66	5650.54	3654.85	-222.992	1779.05	-35.0628
	ELS/MDD	-889.428	25.3337	288.192	-5924.22	4866.21	3119.05	-49.8661	1617.46	-30.2338
Classifier 252	C	-1367.14	89.4125	239.728	-8714.81	6970.43	4745.8	-1857.6	2311.62	-141.232
	ELS/MDD	-1060.94	77.5211	227.015	-7618.49	6051.17	4066.7	-1587.13	2050.38	-124.687
Classifier 253	C	-1007.59	80.4393	119.572	-7299.88	5296.35	3835.66	-1589.12	1618.55	-80.8168
	ELS/MDD	-770.669	67.2948	125.218	-6354.67	4589.32	3310.14	-1320.83	1425.79	-71.9149
Classifier 254	C	-1253.07	67.4566	357.97	-9702.46	6631.48	5218.56	-3775.93	2120.4	-129.05
	ELS/MDD	-971.167	52.7261	353.373	-8621.37	5816.12	4546.11	-3226.76	1887.61	-116.644
Classifier 255	C	-1233.69	85.5683	195.639	-8744.73	6418.42	4863.05	-2375.19	2003.58	-102.838
	ELS/MDD	-940.621	72.7022	192.377	-7597.08	5548.83	4188.31	-2010.94	1758.55	-90.5938
Classifier 256	C	-971.917	62.9669	12.7273	-7720.7	5384.35	3974.79	-1368.64	1599.12	-94.351
	ELS/MDD	-739.87	52.8484	45.7288	-6628.81	4625.99	3396.07	-1131.8	1402.38	-82.3448
Classifier 257	C	-1309.03	101.694	204.107	-8135.65	6517.62	4910.97	-1931.05	2124.29	-125.229
	ELS/MDD	-997.187	85.8264	197.084	-7065.15	5638.43	4222.19	-1538.84	1864.2	-110.03
Classifier 258	C	-1036.36	75.8264	164.785	-7697.01	5550.38	3706.15	-2492.85	1740.69	-93.9572
	ELS/MDD	-815.347	64.8122	153.642	-6712.88	4789.34	3165.48	-2202.09	1570.72	-86.8342
Classifier 259	C	-1114.68	99.7876	90.9571	-7785.87	5694.31	3703	-1984.78	1835.8	-83.8555
	ELS/MDD	-872.401	85.5674	99.1741	-6864.39	4976.54	3183.58	-1705.01	1640.11	-75.5876
Classifier 260	C	-944.796	65.746	84.6114	-7282.95	5016.92	3742.98	-1179.59	1551.57	-88.5845
	ELS/MDD	-726.367	55.7258	96.1027	-6338.37	4338.78	3221.83	-976.603	1369.42	-78.3269
Classifier 261	C	-1147.7	35.657	351.916	-7278.74	5670.23	3797.46	-372.702	1837.23	-22.4916
	ELS/MDD	-937.462	26.0375	361.137	-6435.4	5036.87	3321.67	-163.862	1660.33	-12.8673
Classifier 262	C	-923.166	56.8055	170.519	-6680.11	4959.55	3602.41	-1317.3	1516.6	-86.0414
	ELS/MDD	-712.587	48.1204	165.084	-5828.05	4301.48	3110.56	-1088.48	1341.14	-76.0984
Classifier 263	C	-1267.34	80.0889	265.107	-7693.93	6422.64	4755.98	-1220.11	2077.91	-128.017
	ELS/MDD	-976.415	67.968	251.219	-6730.94	5596.4	4128.84	-1012.4	1831.89	-112.742
Classifier 264	C	-1405.4	70.4728	142.486	-8928.63	6754.65	4871.06	-618.613	2325.53	-90.668
	ELS/MDD	-1122.7	56.8777	157.762	-7845.83	5956.87	4248.5	-402.255	2085.76	-76.6719
Classifier 265	C	-1350.09	140.078	-457.54	-10933.1	6797.9	5528.62	-1593.39	2266.79	-163.938
	ELS/MDD	-1038.46	119.951	-384.28	-9477.23	5856.92	4784.9	-1358.61	2005.82	-146.628
Classifier 266	C	-1519.82	161.215	128.246	-10237.2	9161.96	3093.75	1825.15	2525	-96.0747
	ELS/MDD	-1265.09	147.684	128.683	-9242.47	8348.52	2605.52	2029.01	2311.26	-85.2801
Classifier 267	C	-1160.46	18.1445	337.248	-6755.83	5575.47	3387.48	906.672	1912.99	-25.9361
	ELS/MDD	-951.004	8.69533	332.961	-5864.45	4906.84	2855.41	1321.14	1736.44	-13.9911
Classifier 268	C	-924.618	65.0735	156.911	-6930.8	4974.23	3743.79	-1810.72	1499.64	-82.046
	ELS/MDD	-715.537	55.3505	156.232	-6067.62	4323.56	3230.51	-1466.12	1325.92	-71.7455
Classifier 269	C	-1226.2	80.5189	235.549	-8864.35	6292.87	4744.62	-2533.44	2029.13	-110.139
	ELS/MDD	-938.417	68.2029	228.458	-7716.19	5461.54	4102.02	-2138.49	1781.81	-96.6355
Classifier 270	C	-1021.88	78.8107	143.372	-7471.96	5444.61	4047.02	-2266.25	1642.96	-86.0135
	ELS/MDD	-778.492	66.0611	142.995	-6481.99	4699.49	3467.14	-1823.72	1443.85	-75.7718
Classifier 271	C	-1042.8	85.1256	-14.8641	-8166.11	5454.86	3588.64	-1760.41	1779.22	-96.3984
	ELS/MDD	-825.07	73.7786	12.1177	-7210.07	4789.56	3099.7	-1529.11	1592.95	-85.3113
Classifier 272	C	-1012.34	82.379	60.9267	-7568.98	5365.4	3902.87	-1614.29	1631.53	-83.7777
	ELS/MDD	-773.242	68.7126	81.7383	-6554.22	4640.73	3360.14	-1339.67	1435.38	-74.1137
Classifier 273	C	-1356.36	91.2548	257.649	-8263.47	6735.11	4608.91	-1569.99	2285.21	-136.328
	ELS/MDD	-1062.4	78.9383	243.909	-7290.63	5903.55	3984.37	-1356.28	2035.61	-120.909
Classifier 274	C	-958.197	54.8869	163.81	-7177.53	5293.4	3941.87	-1798.2	1569.69	-92.09
	ELS/MDD	-731.543	46.7794	159.211	-6213.62	4553.61	3365.49	-1436.59	1379.52	-80.4744
Classifier 275	C	-1109.38	94.7043	125.653	-8524.12	6128.55	4410.16	-2003.76	1725.83	-73.4903
	ELS/MDD	-841.398	80.1947	131.11	-7381.43	5270.37	3787.16	-1667.72	1511.94	-64.6317
Classifier 276	C	-1498.79	91.6288	355.319	-12089.3	7661.81	6544.17	-2810.5	2516.25	-164.021
	ELS/MDD	-1170.34	78.1669	334.382	-10685.3	6727.63	5754.27	-2414.89	2233.25	-146.443
Classifier 277	C	-944.92	67.1094	128.873	-7111.27	5026.61	3711.92	-1137.13	1536.16	-84.9115
	ELS/MDD	-732.85	56.9671	132.038	-6226.82	4380.54	3221.04	-936.386	1360.64	-75.2604
Classifier 278	C	-1098.65	94.3666	-36.1139	-8576.69	6563.66	4029.97	-390.381	1764.05	-94.2711
	ELS/MDD	-851.088	81.1732	6.93684	-7427.36	5733.8	3457.09	-237.995	1557.64	-82.4996
Classifier 279	C	-923.771	67.5419	93.0244	-7114.37	4844.05	3615	-1220.81	1522.01	-87.9356
	ELS/MDD	-714.227	57.295	105.858	-6211.99	4212.11	3129.86	-1001.11	1344.42	-77.4983
Classifier 280	C	-1029.17	95.7278	-31.3005	-8338.96	5357.2	4029.98	-1506.7	1659.69	-87.8821
	ELS/MDD	-785.877	80.2099	2.33405	-7218.86	4634.1	3470	-1247.23	1459.8	-77.6641
Classifier 281	C	-1103.92	38.1296	305.253	-7232.13	5777.21	3744.87	-298.006	1751.84	-33.6837
	ELS/MDD	-881.518	27.6561	292.871	-6268.85	5019.62	3228.76	-139.526	1583.69	-28.555
Classifier 282	C	-1082.34	50.0062	165.422	-8547.66	6430.58	4571.94	-1784.54	1759.06	-100.878
	ELS/MDD	-809.163	42.8674	161.845	-7298.53	5454.09	3870.65	-1459.92	1529.47	-87.6566
Classifier 283	C	-1492.99	89.7872	361.367	-12028.9	7658.21	6536.91	-2813.4	2504.69	-163.19
	ELS/MDD	-1166.32	76.8035	339.36	-10630.4	6723.72	5748.48	-2413.71	2223.02	-145.72
Classifier 284	C	-1022.84	84.2232	119.386	-7070.2	5446.36	3917.91	-1507.85	1608.87	-73.7075
	ELS/MDD	-783.937	70.5557	125.552	-6167.7	4725.85	3385.44	-1246.66	1419.1	-65.8425
Classifier 285	C	-1074.54	93.6715	121.616	-8376.86	6180.34	4286.61	-1357.79	1611.49	-60.5835
	ELS/MDD	-805.33	77.5532	122.899	-7144.68	5235.69	3641.59	-1138.9	1417.38	-56.6465
Classifier 286	C	-1788	133.8	-24.9941	-14941.5	9102	8263.62	-1869.59	3024.45	-240.866
	ELS/MDD	-1401.06	116.169	1.10662	-13208.2	7998.54	7274.98	-1597.34	2687.15	-214.717
Classifier 287	C	-1247.24	95.2878	247.8	-9273.25	6381.42	4915.47	-2625.29	2012.47	-95.3985
	ELS/MDD	-961.721	81.5717	243.708	-8118.06	5562.01	4271.09	-2238.8	1771.81	-83.2612
Classifier 288	C	-1177.66	62.5702	210.946	-9922.1	6559.52	5272.05	-1783.87	1971.89	-134.981
	ELS/MDD	-913.835	52.7168	215.004	-8708.47	5703.5	4606.32	-1481.28	1745.09	-120.06
Classifier 289	C	-951.711	57.0968	133.405	-7098.1	5163.28	3760.65	-1345.64	1566.02	-88.4182
	ELS/MDD	-729.854	48.4958	138.321	-6157.8	4461.11	3234.24	-1116.9	1378.87	-77.9246
Classifier 290	C	-962.468	66.8329	115.713	-7499.64	5485.14	3884.37	-1136.77	1517.7	-75.3317
	ELS/MDD	-730.662	55.7891	124.029	-6424.96	4674.21	3312.3	-951.318	1337.84	-67.9644
Classifier 291	C	-1041.03	75.1802	156.915	-7415.78	5478.07	3711.73	-2802.59	1766.86	-98.4623
	ELS/MDD	-820.109	64.8584	154.61	-6552.34	4793.95	3190.25	-2390.52	1581.93	-87.8588
Classifier 292	C	-1113.21	95.268	108.995	-7942.87	5713.76	3726.06	-1986.15	1844.88	-87.5112
	ELS/MDD	-871.111	82.2964	111.667	-6984.14	4987.17	3198.44	-1703.57	1646.67	-78.3402
Classifier 293	C	-914.393	64.144	115.625	-6524.61	4862.8	3544.35	-1288.21	1492.61	-82.3622
	ELS/MDD	-706.376	54.2349	125.737	-5692.54	4226.83	3066.39	-1059.58	1318.23	-72.6282
Classifier 294	C	-1153.5	59.209	93.3139	-7962.14	6154.54	3836.73	-127.707	1882.22	-58.8667
	ELS/MDD	-923.268	46.2389	116.307	-6966.24	5401.05	3331.54	21.2329	1692.1	-48.2161
Classifier 295	C	-1211.71	103.714	-41.8997	-8757.34	6110.48	4772.58	-1476.29	2007.19	-131.362
	ELS/MDD	-936.275	89.0199	-14.4015	-7657.98	5324.26	4146.77	-1227.41	1771.18	-115.736
Classifier 296	C	-1088.18	38.1716	243.825	-7080.33	5365.58	3656.08	-409.322	1788.69	-49.1665
	ELS/MDD	-875.122	28.0121	254.701	-6184.95	4729.06	3170.36	-201.78	1609.08	-39.209
Classifier 297	C	-1209.58	79.4198	236.762	-8743.27	6255.85	4737	-2462.63	1992	-108.544
	ELS/MDD	-924.931	67.5201	227.374	-7606.63	5421.81	4090.48	-2073.08	1748.71	-95.1499
Classifier 298	C	-999.787	56.2321	178.738	-7587.09	5634.41	3986.72	-1641.88	1640.6	-92.9656
	ELS/MDD	-762.486	47.4751	173.349	-6570.39	4850.11	3424.39	-1356.88	1441.07	-81.72
Classifier 299	C	-1225.71	114.553	-51.6899	-8498.65	6138.98	4828.04	-1358.77	1996.41	-127.755
	ELS/MDD	-950.371	98.8148	-27.9541	-7453.74	5356.75	4203.39	-1132.08	1766.4	-113.193
Classifier 300	C	-1202.62	108.766	-76.2958	-8645.92	6021.74	4738.99	-1386.28	1982.59	-129.309
	ELS/MDD	-930.88	87.7685	-13.135	-7702.6	5291.2	4138.83	-1207.52	1765.23	-116.799
Classifier 301	C	-1247.47	36.4926	338.705	-8781.96	6223.06	4736.89	-620.797	2090.96	-86.9455
	ELS/MDD	-1010.06	26.9033	332.949	-7754.07	5507	4156	-398.777	1890.17	-74.4608
Classifier 302	C	-1012.81	43.802	206.364	-8322.71	5833.45	4159.82	-1833.21	1723.69	-108.139
	ELS/MDD	-783.658	32.172	229.026	-7371.71	5091.34	3617.68	-1573.25	1535.2	-97.9905
Classifier 303	C	-1717.68	168.731	17.5877	-12074.1	9095.63	6291.98	-1465.16	2779.79	-161.988
	ELS/MDD	-1336.96	147.329	31.8813	-10615.1	8008	5482.8	-1166.37	2458.71	-143.12
Classifier 304	C	-968.527	67.8645	213.657	-7369.54	5622.89	3868.51	-997.181	1487.04	-65.1793
	ELS/MDD	-743.263	56.6811	203.199	-6372.1	4833.72	3329.89	-830.004	1318.74	-59.5509
Classifier 305	C	-1087.62	89.4966	81.924	-8484.35	5928.97	4296.8	-1786.2	1732.46	-87.0126
	ELS/MDD	-822.562	75.3168	91.2622	-7337.14	5086.88	3681.69	-1468.41	1517.55	-77.0096
Classifier 306	C	-1183.64	41.4267	188.891	-8037.68	5892.48	3970.74	-380.638	1916.38	-29.4475
	ELS/MDD	-960.787	31.4294	209.539	-7095.91	5220.55	3470.74	-191.231	1729.23	-20.3087
Classifier 307	C	-1165.02	82.106	173.235	-9393.96	6134.47	5009.69	-1708.81	1917.46	-120.246
	ELS/MDD	-907.261	68.311	184.787	-8297.45	5372.51	4401.93	-1425.16	1703.13	-108.393
Classifier 308	C	-1035.95	93.7138	147.385	-7913.25	5836.44	4032.32	-1363.16	1563.5	-59.9316
	ELS/MDD	-783.41	77.6091	142.233	-6795.24	4976.02	3449.6	-1142.85	1381.25	-56.1592
Classifier 309	C	-1217.92	77.6211	305.954	-8619.87	6244.61	4691.76	-2478.69	2004.66	-106.068
	ELS/MDD	-935.736	65.51	294.293	-7491.55	5423.12	4059.09	-2104.84	1764.74	-93.2645
Classifier 310	C	-1271.59	16.9719	399.856	-7247.71	6332.71	4029.09	266.673	2042.68	-19.1741
	ELS/MDD	-1040.35	8.24276	394.993	-6360.86	5647.92	3528.54	424.883	1852.31	-11.4829
Classifier 311	C	-1113.21	95.268	108.995	-7942.87	5713.76	3726.06	-1986.15	1844.88	-87.5112
	ELS/MDD	-871.111	82.2964	111.667	-6984.14	4987.17	3198.44	-1703.57	1646.67	-78.3402
Classifier 312	C	-923.259	57.1581	170.1	-6674.56	4958.17	3602.78	-1312.68	1515.82	-85.9693
	ELS/MDD	-712.772	48.642	164.371	-5820.1	4299.11	3110.78	-1081.53	1340.05	-75.9988
Classifier 313	C	-1105.71	17.53	357.202	-7411.81	5608.57	3762.53	-600.78	1870.02	-58.2311
	ELS/MDD	-903.459	5.0117	382.432	-6673.22	5015.22	3312.63	-423.28	1708.83	-50.8032
Classifier 314	C	-1178.86	61.6628	242.67	-9940.12	6601.62	5364.09	-2135.78	1969.15	-136.131
	ELS/MDD	-914.793	52.2022	232.726	-8725.65	5732.62	4665.24	-1705.16	1744.48	-120.907
Classifier 315	C	-930.071	58.6926	142.413	-6720.19	4928.01	3566.64	-1343.34	1540.53	-87.6996
	ELS/MDD	-717.705	49.3451	147.963	-5860.41	4281.5	3083.27	-1109.47	1360.2	-77.2735
Classifier 316	C	-916.863	65.8172	126.374	-6819.08	4873.82	3586.62	-1307.41	1492.46	-80.0631
	ELS/MDD	-710.727	55.8039	138.473	-5977.49	4249.21	3113.75	-1091.23	1318.38	-69.8644
Classifier 317	C	-1124.81	31.2681	292.765	-6178.34	5434.98	3525.56	-265.52	1840.29	-36.4137
	ELS/MDD	-908.558	22.1393	291.229	-5380.54	4789.87	3052.66	-75.1563	1661.98	-28.3858
Classifier 318	C	-921.596	67.2111	109.193	-7032.85	4825.49	3594.18	-1184.23	1514.94	-86.6944
	ELS/MDD	-713.827	57.0288	114.29	-6149.3	4196.78	3112.39	-977.441	1341.74	-76.8773
Classifier 319	C	-1653.06	193.703	-540.268	-13203	9277.09	6154.12	-282.415	2694.12	-178.806
	ELS/MDD	-1286.44	168.571	-446.268	-11569.2	8156.13	5357.16	-145.547	2382.28	-157.366
Classifier 320	C	-1120	38.2161	247.827	-7498.73	5760.86	3890.21	-647.396	1834.13	-54.8774
	ELS/MDD	-891.211	28.386	250.178	-6500.51	5012.5	3341.73	-386.715	1643.5	-44.0109
Classifier 321	C	-954.732	50.7642	133.1	-7522.74	5233.81	3851.66	-1424.77	1610.06	-97.9379
	ELS/MDD	-740.529	37.7659	174.501	-6685.09	4580.45	3347.59	-1240.61	1438.03	-89.4006
Classifier 322	C	-1032.47	94.8078	95.9215	-7706.44	5418.86	3995.78	-1725.59	1616.77	-69.0674
	ELS/MDD	-791.568	80.111	112.499	-6720.81	4703.86	3455.1	-1439.94	1422.51	-60.7024
Classifier 323	C	-1040.96	67.8746	171.216	-7524.79	5434.86	3504.62	-1786.71	1781.76	-96.33
	ELS/MDD	-823.977	59.1261	177.036	-6609.06	4744.1	2973.79	-1575.04	1601.57	-86.1627
Classifier 324	C	-1293.91	117.8	-66.6547	-9742.19	6501.24	5175.22	-1256.04	2120.07	-137.216
	ELS/MDD	-1004.06	101.525	-40.492	-8551.34	5680.97	4511.13	-1043.75	1875.96	-121.441
Classifier 325	C	-1242.93	82.1647	208.226	-7707.77	6251.96	4692.5	-1248.97	2048.39	-129.814
	ELS/MDD	-952.226	70.225	204.51	-6693.97	5414.38	4048.67	-1035.9	1800.64	-114.102
Classifier 326	C	-1267.34	80.0889	265.107	-7693.93	6422.64	4755.98	-1220.11	2077.91	-128.017
	ELS/MDD	-976.415	67.968	251.219	-6730.94	5596.4	4128.84	-1012.4	1831.89	-112.742
Classifier 327	C	-1156.26	34.2256	337.83	-7051	5602.49	3714.33	-284.434	1867.94	-24.1166
	ELS/MDD	-943.149	25.0065	337.482	-6221.68	4965.36	3240.97	-94.1027	1691.37	-15.6674
Classifier 328	C	-1350.02	139.952	-436.388	-10904.6	6864.52	5531.51	-1577.76	2251.02	-159.646
	ELS/MDD	-1036.58	119.775	-352.342	-9487.02	5965.19	4792.07	-1320.77	1980.15	-140.041
Classifier 329	C	-1436.79	46.4362	441.716	-9027.85	7024.49	4924.97	-1570.24	2359.15	-64.7994
	ELS/MDD	-1140.45	36.0657	417.047	-7909.14	6171.31	4280.61	-1227.45	2108.91	-53.6177
Classifier 330	C	-1005.7	63.6461	169.178	-7625.44	5683.17	4059.16	-1479.45	1613.66	-83.7509
	ELS/MDD	-772.08	54.2259	168.735	-6639.43	4912.05	3502.16	-1226.07	1420.18	-73.1255
Classifier 331	C	-1206.65	65.9095	355.108	-9052.69	6278.11	4749.64	-2527.47	2034.26	-115.826
	ELS/MDD	-942.14	50.5238	369.732	-8043.88	5525.11	4159.21	-2215.57	1818.56	-105.517
Classifier 332	C	-1529.15	152.938	152.54	-10567.1	7518.33	5752.4	-3430.74	2386.11	-96.2337
	ELS/MDD	-1152.21	122.032	186.578	-9319.46	6533.26	4976.45	-2940.14	2102.55	-89.9717
Classifier 333	C	-1105.71	17.53	357.202	-7411.81	5608.57	3762.53	-600.78	1870.02	-58.2311
	ELS/MDD	-903.459	5.0117	382.432	-6673.22	5015.22	3312.63	-423.28	1708.83	-50.8032
Classifier 334	C	-1139.89	109.61	107.095	-7931.11	6508.89	3885.53	-552.83	1786.35	-79.5118
	ELS/MDD	-885.813	94.1217	115.007	-6949.61	5715.55	3359.44	-370.219	1583.57	-70.9117
Classifier 335	C	-968.839	54.4615	220.313	-7084.98	5380.37	3985.33	-1946.6	1575.1	-90.4872
	ELS/MDD	-744.932	46.3185	205.597	-6167.58	4654.86	3421.1	-1549.75	1388.86	-79.2012
Classifier 336	C	-1438.65	47.9252	330.74	-8112.23	6952.4	4852.39	-367.686	2374.58	-88.6437
	ELS/MDD	-1134.76	37.0736	322.816	-7086.26	6091.23	4202.95	-184.952	2115.81	-74.3109
Classifier 337	C	-1240.1	116.535	-87.17	-9606.08	6157.38	4966.3	-1343.97	2049.99	-136.914
	ELS/MDD	-960.837	100.333	-58.6629	-8418.55	5370.09	4320.51	-1119.92	1813.42	-121.15
Classifier 338	C	-1617.46	179.012	-167.825	-12372.8	9781.36	3821.26	-203.7	2755.11	-128.067
	ELS/MDD	-1328.85	161.601	-133.818	-11143	8841.07	3312.89	-64.786	2508.26	-115.485
Classifier 339	C	-922.603	49.5454	199.836	-7080.16	4979.85	3629.52	-1383.69	1559.22	-94.0887
	ELS/MDD	-724.813	37.0166	218.535	-6365.97	4397.4	3187.82	-1213.49	1403.48	-86.8572
Classifier 340	C	-1240.1	116.535	-87.17	-9606.08	6157.38	4966.3	-1343.97	2049.99	-136.914
	ELS/MDD	-960.837	100.333	-58.6629	-8418.55	5370.09	4320.51	-1119.92	1813.42	-121.15
Classifier 341	C	-939.493	58.026	160.634	-6952.96	5065.38	3762.13	-1916.55	1553.49	-91.7898
	ELS/MDD	-722.214	48.8917	161.499	-6045.96	4386.9	3231.46	-1532.58	1368.35	-80.1948
Classifier 342	C	-937.189	56.0346	176.703	-6939.64	5115.29	3818.73	-1947.93	1542.18	-91.9504
	ELS/MDD	-719.045	47.524	172.429	-6026.8	4418.77	3271.58	-1546.88	1357.25	-80.1435
Classifier 343	C	-1172.44	13.2792	326.614	-7925.78	6020.21	4050.55	-461.529	1972.15	-56.0409
	ELS/MDD	-948.768	2.04023	347.501	-7113.62	5355.05	3554.72	-322.978	1794.98	-49.7223
Classifier 344	C	-1118	68.2369	213.98	-8972.03	5921.52	4666.01	-2111.23	1898.76	-125.829
	ELS/MDD	-883.476	58.7077	206.781	-7933.94	5199.71	4051.6	-1788.69	1700.51	-112.22
Classifier 345	C	-951.804	55.7732	144.708	-7008.58	5187.62	3786.79	-1311.28	1560.7	-88.5696
	ELS/MDD	-728.752	47.383	145.451	-6074.81	4472.03	3248.48	-1083.21	1374.33	-78.0049
Classifier 346	C	-1167.88	81.5101	194.244	-9433.18	6183.92	5096.87	-2030.78	1919.23	-121.683
	ELS/MDD	-908.684	68.1286	193.967	-8325.58	5402.87	4454.33	-1624.36	1705.34	-109.372
Classifier 347	C	-1333.34	101.86	165.969	-8396.06	6688.79	4996.66	-1565.94	2158.9	-124.737
	ELS/MDD	-1011.57	85.9511	169.154	-7269.57	5772.76	4296.71	-1301.39	1890.98	-109.895
Classifier 348	C	-1485.49	43.7378	470.232	-9268.5	7193.16	4982.38	-1630.25	2453.51	-64.2341
	ELS/MDD	-1181.74	33.2241	445.898	-8134.02	6335.44	4340.21	-1288.29	2195.58	-53.2869
Classifier 349	C	-1172.93	62.0952	234.13	-9856.61	6525.77	5254.54	-1736.46	1959.64	-133.541
	ELS/MDD	-912.466	52.4407	227.573	-8672.96	5685.66	4597.15	-1456.13	1738.47	-119.281
Classifier 350	C	-921.664	67.2193	54.1379	-6874.66	4936.36	3612.48	-1292.22	1510.14	-85.3607
	ELS/MDD	-711.152	56.2401	77.1738	-5946.8	4277.07	3111.36	-1066.08	1334.82	-75.2069
Classifier 351	C	-1067.37	92.7237	185.981	-8135.62	6170.89	4204.95	-1264.79	1584.16	-55.4701
	ELS/MDD	-807.751	76.8573	175.462	-6991.79	5267.9	3600.23	-1056.29	1399.71	-52.2786
Classifier 352	C	-924.707	57.5683	154.591	-6775.98	4984.22	3631.61	-1356.17	1520.11	-87.03
	ELS/MDD	-712.612	48.9254	156.751	-5899.69	4322.23	3135.81	-1112.57	1340.27	-76.4633
Classifier 353	C	-1560.76	138.245	44.3837	-10821.6	7653.1	6125.18	-2654.37	2556.46	-153.176
	ELS/MDD	-1200.97	119.034	55.9321	-9469.71	6667.62	5325.2	-2258.95	2251.49	-135.185
Classifier 354	C	-1217.48	79.6061	237.189	-7535.86	6102.84	4599.79	-1551.31	2016.26	-129.499
	ELS/MDD	-935.454	67.6903	224.239	-6572.65	5297.81	3966.63	-1226.92	1775.5	-113.536
Classifier 355	C	-945.419	62.707	118.553	-6841.08	5147.2	3829.06	-1715.6	1534.95	-85.793
	ELS/MDD	-723.881	52.9571	123.716	-5946.19	4439.91	3277.61	-1374.75	1352.23	-75.4825
Classifier 356	C	-947.042	49.4662	170.204	-7346.87	5171.78	3788.1	-1365	1594.03	-95.6568
	ELS/MDD	-738.025	37.0076	196.482	-6561.82	4537.49	3303.59	-1198.84	1429.16	-88.0182
Classifier 357	C	-1100.05	58.6393	128.173	-9342.43	5927.84	3779.64	-2192.38	1999.8	-125.376
	ELS/MDD	-895.302	44.5916	170.869	-8512.39	5313.22	3312.15	-2007.68	1836.38	-117.156
Classifier 358	C	-1132.54	21.6485	316.367	-6655.7	5489.26	3396.04	835.981	1856.89	-27.991
	ELS/MDD	-926.206	12.5034	308.113	-5751.81	4803.78	2840.24	1304.05	1683.49	-15.0072
Classifier 359	C	-1043.65	84.8855	-4.58767	-8253.99	5610.62	3625.28	-1637.58	1756.92	-93.1278
	ELS/MDD	-820.808	72.7623	4.94733	-7201.05	4841.82	3093.85	-1448.26	1584.72	-86.0701
Classifier 360	C	-1040.7	92.273	158.447	-7968.23	5890.34	4150.64	-1791.46	1575.16	-63.7452
	ELS/MDD	-785.708	76.5082	150.489	-6833.58	5015.15	3534.85	-1450.86	1389.41	-58.8863
Classifier 361	C	-1013.18	80.7268	95.5927	-7367.51	5327.54	3865.71	-1646.76	1633.03	-82.7005
	ELS/MDD	-772.874	67.3593	109.845	-6397.27	4610.51	3330.42	-1359.8	1435.08	-73.1574
Classifier 362	C	-1148.56	62.8109	190.873	-9608.58	6212.67	5170.87	-1462.42	1923.48	-132.214
	ELS/MDD	-896.585	53.3945	193.189	-8462.7	5429.77	4527.34	-1231.8	1708.36	-118.141
Classifier 363	C	-972.88	50.0831	183.972	-7520.61	5395.13	3931.68	-1319.83	1617.29	-93.8485
	ELS/MDD	-758.186	37.5546	208.591	-6713.18	4733.96	3429.66	-1158.33	1449.77	-86.4214
Classifier 364	C	-1359.22	108.236	28.9869	-10122.5	6783.14	4744.15	-2070.8	2373.96	-153.533
	ELS/MDD	-1090.84	87.7321	82.3611	-9201.72	6058.08	4150.11	-1904.32	2161.84	-141.686
Classifier 365	C	-1836.11	116.975	418.942	-11699.6	9264.96	7023.73	-3254.88	3028.11	-182.199
	ELS/MDD	-1389.37	99.9194	381.868	-10130.4	7994.24	6052.64	-2751.82	2642.73	-159.077
Classifier 366	C	-1492.99	89.7872	361.367	-12028.9	7658.21	6536.91	-2813.4	2504.69	-163.19
	ELS/MDD	-1166.32	76.8035	339.36	-10630.4	6723.72	5748.48	-2413.71	2223.02	-145.72
Classifier 367	C	-1492.99	89.7872	361.367	-12028.9	7658.21	6536.91	-2813.4	2504.69	-163.19
	ELS/MDD	-1166.32	76.8035	339.36	-10630.4	6723.72	5748.48	-2413.71	2223.02	-145.72
Classifier 368	C	-1028.63	93.8463	118.767	-7602.01	5389.27	3964.11	-1676.75	1607.18	-67.405
	ELS/MDD	-790.521	79.4869	125.559	-6641.18	4680.45	3430.1	-1405.44	1418.11	-59.8344
Classifier 369	C	-1145.68	22.7251	336.651	-6709.25	5563.3	3607.88	-353.453	1905.64	-44.9872
	ELS/MDD	-924.267	14.5045	330.062	-5862.54	4902.01	3125.96	-153.852	1719.93	-36.223
Classifier 370	C	-998.152	78.5532	126.616	-7219.44	5290.64	3848.28	-1562.92	1597.17	-80.2163
	ELS/MDD	-763.337	66.2892	128.609	-6279.11	4576.51	3316.74	-1290.92	1406.36	-71.2375
Classifier 371	C	-1126.23	52.5757	243.292	-6948.45	5873.78	3568.37	-11.0101	1834.25	-54.2193
	ELS/MDD	-905.668	40.0038	248.058	-6048.87	5145.55	3086.74	137.688	1654.67	-43.8711
Classifier 372	C	-914.242	63.8481	113.957	-6541.1	4861.86	3542.71	-1293.49	1494.23	-82.5993
	ELS/MDD	-705.97	53.6537	124.403	-5712.46	4227.82	3065.45	-1069.45	1320.17	-72.8957
Classifier 373	C	-1420.29	115.053	196.157	-10851	6911.68	4815.02	-2996.86	2430.84	-127.258
	ELS/MDD	-1118.86	100.298	189.835	-9600.66	6072.83	4178.7	-2612.05	2170.98	-113.566
Classifier 374	C	-1147.5	113.821	23.9887	-8473.05	6653.63	4021.89	-619.942	1800.77	-83.51
	ELS/MDD	-889.44	97.3943	50.0478	-7391.84	5833.42	3472.47	-429.463	1593.13	-74.0011
Classifier 375	C	-1164.57	82.3118	188.998	-9359.43	6133.25	5018.4	-1670.49	1911.67	-119.784
	ELS/MDD	-908.498	69.0744	191.027	-8274.15	5372.93	4410.85	-1399.85	1700.43	-108.242
Classifier 376	C	-1145.24	62.866	258.049	-9315.48	6186.64	5080.27	-1394.17	1903	-126.814
	ELS/MDD	-903.754	52.8913	257.139	-8268.52	5452.91	4485.92	-1165.09	1698.13	-113.667
Classifier 377	C	-1472.47	121.767	17.8155	-9841.9	7789.12	5067.38	-53.503	2383.26	-115.339
	ELS/MDD	-1170.5	101.272	48.6052	-8626.03	6840.09	4415.3	86.4357	2133.39	-97.8914
Classifier 378	C	-946.829	50.3353	213.882	-7217.77	5186.51	3760.84	-1335.06	1579.58	-92.0822
	ELS/MDD	-743.927	37.4575	231.433	-6497.55	4581.24	3303.9	-1173.65	1422.81	-85.262
Classifier 379	C	-1358.5	38.8995	343.659	-7682.16	6387.35	3436.77	-643.241	2320	-34.8551
	ELS/MDD	-1134.65	29.6092	341.372	-6854.94	5725.27	2964.36	-444.675	2133.87	-26.8254
Classifier 380	C	-1269.46	80.3664	267.026	-7765.47	6450.32	4823.61	-1497.37	2083.05	-130.09
	ELS/MDD	-976.576	68.3495	250.888	-6776.81	5607.22	4166.14	-1180.24	1834.89	-114.065
Classifier 381	C	-1311.72	104.573	199.522	-7995.71	6476.03	4833.6	-1525.1	2121.5	-123.369
	ELS/MDD	-1001.84	88.5165	194.715	-6960.48	5616.6	4179.19	-1263.38	1863.95	-108.962
Classifier 382	C	-1117.4	52.449	246.422	-7169.78	5950.38	3664.26	-131.308	1807.56	-54.0941
	ELS/MDD	-897.791	39.3685	253.003	-6264.3	5221.21	3184.36	15.9364	1628.69	-43.409
Classifier 383	C	-938.672	64.3123	113.831	-7072.64	5066.79	3741.12	-1280.01	1522.58	-81.3576
	ELS/MDD	-723.184	55.1038	124.699	-6164	4389.04	3227.57	-1072.02	1341.93	-71.1472
Classifier 384	C	-958.197	54.8869	163.81	-7177.53	5293.4	3941.87	-1798.2	1569.69	-92.09
	ELS/MDD	-731.543	46.7794	159.211	-6213.62	4553.61	3365.49	-1436.59	1379.52	-80.4744
Classifier 385	C	-1143.94	35.4836	279.228	-7071.83	5944.18	3915.28	-705.521	1851.58	-46.2348
	ELS/MDD	-910.302	25.9465	278.215	-6119.37	5176.19	3364.13	-438.614	1659.08	-36.2941
Classifier 386	C	-1480.68	160.374	-75.1607	-10255.5	8197.17	5265.49	-53.4226	2358.68	-141.344
	ELS/MDD	-1165	140.841	-49.0856	-9052.96	7244.94	4605.26	60.2226	2098.23	-125.487
Classifier 387	C	-1270.55	102.165	223.154	-9037.93	6986.58	4616.72	-1535.75	2047.92	-102.669
	ELS/MDD	-988.113	90.2808	205.925	-7883.84	6180.12	3898.13	-836.121	1806.03	-87.9917
Classifier 388	C	-999.62	79.7797	120.509	-7241.58	5283.27	3842.94	-1556.5	1600.1	-80.2459
	ELS/MDD	-764.118	67.03	124.068	-6301.28	4572	3312.68	-1289.26	1409.14	-71.3051
Classifier 389	C	-1069.61	54.3726	137.739	-8406.39	6229.25	4421.16	-1727.93	1747.19	-99.0307
	ELS/MDD	-803.395	46.0969	141.716	-7198.12	5304.72	3756.41	-1422.08	1522.72	-86.373
Classifier 390	C	-1140.15	110.427	84.3435	-8124.89	6550.36	3950.62	-649.233	1786.29	-80.7787
	ELS/MDD	-883.74	94.5526	101.714	-7107.3	5751.04	3412.92	-443.036	1579.42	-71.5677
Classifier 391	C	-1242.93	82.1647	208.226	-7707.77	6251.96	4692.5	-1248.97	2048.39	-129.814
	ELS/MDD	-952.226	70.225	204.51	-6693.97	5414.38	4048.67	-1035.9	1800.64	-114.102
Classifier 392	C	-1772.8	147.102	6.93585	-14364.1	8815.36	8077.7	-1782.13	2981.44	-239.247
	ELS/MDD	-1402.31	128.44	25.598	-12771.8	7790.53	7155.53	-1518.97	2661.02	-214.305
Classifier 393	C	-1358.5	38.8995	343.659	-7682.16	6387.35	3436.77	-643.241	2320	-34.8551
	ELS/MDD	-1134.65	29.6092	341.372	-6854.94	5725.27	2964.36	-444.675	2133.87	-26.8254
Classifier 394	C	-1428.59	114.849	290.471	-10455.4	7116.82	4926.71	-3310.62	2382.94	-106.325
	ELS/MDD	-1128.69	100.385	276.248	-9262.46	6266.86	4287.18	-2903.34	2129.65	-94.458
Classifier 395	C	-1141.6	30.2928	255.359	-7032.02	5337.53	3292.88	1439.05	1876.14	-24.2597
	ELS/MDD	-939.619	19.7216	259.162	-6149.42	4698.5	2774.69	1816.51	1707.41	-12.5884
Classifier 396	C	-1156.58	111.293	114.568	-8494.48	5912.89	3897.3	-2181.26	1872.92	-74.3181
	ELS/MDD	-909.078	96.2741	121.502	-7498.67	5183.94	3365.26	-1890.56	1673.98	-66.4962
Classifier 397	C	-1363.04	158.492	-559.431	-10765.4	6806.21	5542.13	-1420.41	2233.32	-155.213
	ELS/MDD	-1039.21	128.643	-413.099	-9444.19	5934.04	4797.98	-1241.48	1972.47	-138.292
Classifier 398	C	-1170.75	109.647	131.637	-8235.28	6844.41	4067.21	-462.537	1814.89	-78.2473
	ELS/MDD	-911.742	94.1549	137.521	-7229.33	6023.5	3526.34	-287.643	1609.7	-69.7504
Classifier 399	C	-1167.92	31.6941	174.429	-7804.68	5866.46	3895.76	-483.06	1940.77	-50.4901
	ELS/MDD	-937.138	22.6132	188.112	-6843.45	5170.35	3386.12	-283.22	1745.45	-41.2086
Classifier 400	C	-924.707	57.5683	154.591	-6775.98	4984.22	3631.61	-1356.17	1520.11	-87.03
	ELS/MDD	-712.612	48.9254	156.751	-5899.69	4322.23	3135.81	-1112.57	1340.27	-76.4633
Classifier 401	C	-1164.75	48.1154	268.728	-7340.83	5822.88	3919.74	-754.478	1876.41	-44.6682
	ELS/MDD	-925.006	36.1243	268.753	-6403.3	5101.93	3387.18	-497.199	1681.97	-36.2505
Classifier 402	C	-1182.33	55.597	245.628	-7000.02	5851.55	3891.15	-732.472	1879.32	-34.6241
	ELS/MDD	-940.564	42.3989	250.841	-6103.81	5136.69	3366.73	-481.749	1686.2	-27.3933
Classifier 403	C	-1725.61	115.247	411.144	-10447.8	8386.62	6455.75	-2644.78	2841	-168.714
	ELS/MDD	-1320.43	98.5049	377.328	-9118.36	7296.7	5600.74	-2246.38	2493.22	-148.029
Classifier 404	C	-1114.07	56.3578	233.21	-7215.14	5960.56	3654.39	-121.029	1801.43	-56.5653
	ELS/MDD	-893.422	43.6908	238.073	-6316.77	5231.87	3172.83	26.4782	1621.95	-46.1972
Classifier 405	C	-1212.72	68.7871	310.268	-8974.76	6235.35	4706.01	-2459.33	2051.08	-116.943
	ELS/MDD	-945.104	53.8532	314.343	-8016.62	5490	4124.72	-2149.37	1832.19	-106.784
Classifier 406	C	-1602.69	159.54	197.729	-11227.5	8429.86	5774.97	-2705.54	2503.59	-101.61
	ELS/MDD	-1221.68	136.681	192.301	-9769.15	7355.64	4973.51	-2208.94	2194.22	-89.7329
Classifier 407	C	-1247.36	90.9123	165.865	-9613.87	6374.54	4959.08	-2284.28	2048.26	-111.464
	ELS/MDD	-952.747	77.5259	166.362	-8362.03	5515.19	4276.13	-1934.13	1798.83	-98.1184
Classifier 408	C	-1289.53	78.5083	250.023	-8354.7	6775.31	5023.41	-1961.3	2127.59	-136.965
	ELS/MDD	-980.484	66.828	234.347	-7220.02	5829.32	4301.37	-1550.62	1863.52	-119.437
Classifier 409	C	-1104.24	33.3167	280.822	-6543	5490.16	3629.46	-438.7	1796.53	-39.2527
	ELS/MDD	-888.979	24.2282	279.514	-5733.27	4843.08	3153.86	-243.129	1619.06	-31.1537
Classifier 410	C	-1002.45	53.1128	200.75	-7620.41	5741.2	4073.38	-1668.5	1636.65	-93.6042
	ELS/MDD	-762.287	45.1919	189.249	-6587.52	4926.85	3489.32	-1371.87	1435.63	-82.0755
Classifier 411	C	-1247.24	95.2878	247.8	-9273.25	6381.42	4915.47	-2625.29	2012.47	-95.3985
	ELS/MDD	-961.721	81.5717	243.708	-8118.06	5562.01	4271.09	-2238.8	1771.81	-83.2612
Classifier 412	C	-1253.68	82.435	197.946	-10351.2	6919.63	5491.47	-2024.06	2048.05	-126.774
	ELS/MDD	-965.059	68.9057	198.07	-9072.95	6002.73	4787.73	-1687.43	1809.91	-113.834
Classifier 413	C	-1018.34	89.359	79.4788	-7797.63	5301.57	4000.71	-1833.17	1631.65	-84.428
	ELS/MDD	-778.184	75.3258	87.5416	-6791.3	4580.38	3431.83	-1444.65	1436.69	-74.6072
Classifier 414	C	-1208.01	103.339	-39.0353	-8728.94	6115.48	4788.15	-1458.68	1996.27	-130.981
	ELS/MDD	-932.968	89.0293	-14.3976	-7630.55	5321.64	4156.19	-1207.98	1761.25	-115.343
Classifier 415	C	-1350.09	140.078	-457.54	-10933.1	6797.9	5528.62	-1593.39	2266.79	-163.938
	ELS/MDD	-1038.46	119.951	-384.28	-9477.23	5856.92	4784.9	-1358.61	2005.82	-146.628
Classifier 416	C	-1356.36	91.2548	257.649	-8263.47	6735.11	4608.91	-1569.99	2285.21	-136.328
	ELS/MDD	-1062.4	78.9383	243.909	-7290.63	5903.55	3984.37	-1356.28	2035.61	-120.909
Classifier 417	C	-1040.96	67.8746	171.216	-7524.79	5434.86	3504.62	-1786.71	1781.76	-96.33
	ELS/MDD	-823.977	59.1261	177.036	-6609.06	4744.1	2973.79	-1575.04	1601.57	-86.1627
Classifier 418	C	-1387.01	49.3966	375.52	-7583.67	6621.81	4606.57	-475.418	2292.42	-88.1909
	ELS/MDD	-1102.3	37.6649	363.461	-6642.08	5826.91	4002.84	-270.762	2049.85	-73.4437
Classifier 419	C	-1181.28	28.8295	255.079	-7059.46	5966.69	3955.35	-293.788	1911.49	-36.1211
	ELS/MDD	-943.123	20.4943	257.897	-6165.76	5242.54	3427.18	-121.459	1715.37	-28.5296
Classifier 420	C	-961.22	70.0849	-21.8608	-7711.5	5258.95	3912.26	-1311.63	1572.31	-89.3068
	ELS/MDD	-735.263	59.043	25.0254	-6640.42	4532.14	3353.73	-1098.66	1379.28	-77.0679
Classifier 421	C	-1356.36	91.2548	257.649	-8263.47	6735.11	4608.91	-1569.99	2285.21	-136.328
	ELS/MDD	-1062.4	78.9383	243.909	-7290.63	5903.55	3984.37	-1356.28	2035.61	-120.909
Classifier 422	C	-1008.19	75.1521	152.996	-7410.56	5391.78	3476.91	-1480.94	1671.17	-83.0775
	ELS/MDD	-794.489	63.966	140.636	-6391.29	4612.61	2936.68	-1306.1	1516.35	-78.1735
Classifier 423	C	-1236.55	101.713	-46.0372	-9049.25	6361.23	4983.41	-1429.99	2034.54	-132.348
	ELS/MDD	-950.132	87.9161	-22.7535	-7881.32	5509.43	4306.27	-1190.12	1791.87	-116.607
Classifier 424	C	-1167.88	81.5101	194.244	-9433.18	6183.92	5096.87	-2030.78	1919.23	-121.683
	ELS/MDD	-908.684	68.1286	193.967	-8325.58	5402.87	4454.33	-1624.36	1705.34	-109.372
Classifier 425	C	-1048.7	87.3376	129.209	-7402.76	6090.83	3622.66	-328.04	1682.73	-85.7522
	ELS/MDD	-822.561	75.5947	138.366	-6504.9	5371.03	3140.26	-175.994	1495.31	-75.6881
Classifier 426	C	-1002	54.444	181.333	-7652.07	5667.38	4000.69	-1678.19	1648.59	-93.5683
	ELS/MDD	-763.481	46.3158	174.887	-6614.29	4871.65	3433.38	-1380.62	1446.46	-82.1307
Classifier 427	C	-1631.63	63.4533	558.321	-10498.6	7788.16	5513.95	-1727.15	2597.52	-24.8422
	ELS/MDD	-1318.29	51.2201	533.4	-9313.19	6916.61	4850.85	-1389.33	2338.42	-16.3723
Classifier 428	C	-1259.9	75.6978	368.248	-6554.08	5974.14	4396.36	-1085.49	2101.17	-131.019
	ELS/MDD	-973.189	63.7028	353.724	-5663.3	5190.6	3801.2	-884.338	1854.97	-115.372
Classifier 429	C	-1243.04	94.0431	271.935	-9242.83	6374.3	4902.34	-2605.24	2000.91	-93.3315
	ELS/MDD	-960.193	80.7834	258.452	-8100.56	5557.95	4263.19	-2227.21	1764.91	-82.0109
Classifier 430	C	-1263.17	97.6975	14.4812	-9363.99	6720.06	5119.9	-1711.91	2075.05	-134.465
	ELS/MDD	-967.296	84.7722	23.8084	-8134.13	5794.15	4416.85	-1409.71	1824.44	-118.317
Classifier 431	C	-1350.09	140.078	-457.54	-10933.1	6797.9	5528.62	-1593.39	2266.79	-163.938
	ELS/MDD	-1038.46	119.951	-384.28	-9477.23	5856.92	4784.9	-1358.61	2005.82	-146.628
Classifier 432	C	-968.527	67.8645	213.657	-7369.54	5622.89	3868.51	-997.181	1487.04	-65.1793
	ELS/MDD	-743.263	56.6811	203.199	-6372.1	4833.72	3329.89	-830.004	1318.74	-59.5509
Classifier 433	C	-921.897	67.8135	53.1891	-6882.65	4941.7	3620.17	-1290.65	1508.33	-85.2504
	ELS/MDD	-711.394	57.0491	74.7636	-5974.51	4288.36	3125.88	-1068	1332.23	-75.1206
Classifier 434	C	-1008.19	75.1521	152.996	-7410.56	5391.78	3476.91	-1480.94	1671.17	-83.0775
	ELS/MDD	-794.489	63.966	140.636	-6391.29	4612.61	2936.68	-1306.1	1516.35	-78.1735
Classifier 435	C	-1202.86	76.1499	310.111	-8505.4	6219.9	4692.89	-2418.5	1970.37	-104.742
	ELS/MDD	-923.128	64.5235	295.054	-7389.39	5394.06	4055.34	-2047.78	1733.8	-92.0209
Classifier 436	C	-1200.35	107.581	-37.5904	-8710.29	6046.79	4755.69	-1403.86	1970.16	-125.754
	ELS/MDD	-930.866	92.6877	-12.7909	-7648.99	5279.24	4141.43	-1181.13	1741.9	-110.673
Classifier 437	C	-1008.19	75.1521	152.996	-7410.56	5391.78	3476.91	-1480.94	1671.17	-83.0775
	ELS/MDD	-794.489	63.966	140.636	-6391.29	4612.61	2936.68	-1306.1	1516.35	-78.1735
Classifier 438	C	-1212.72	68.7871	310.268	-8974.76	6235.35	4706.01	-2459.33	2051.08	-116.943
	ELS/MDD	-945.104	53.8532	314.343	-8016.62	5490	4124.72	-2149.37	1832.19	-106.784
Classifier 439	C	-1356.36	91.2548	257.649	-8263.47	6735.11	4608.91	-1569.99	2285.21	-136.328
	ELS/MDD	-1062.4	78.9383	243.909	-7290.63	5903.55	3984.37	-1356.28	2035.61	-120.909
Classifier 440	C	-1177.66	62.5702	210.946	-9922.1	6559.52	5272.05	-1783.87	1971.89	-134.981
	ELS/MDD	-913.835	52.7168	215.004	-8708.47	5703.5	4606.32	-1481.28	1745.09	-120.06
Classifier 441	C	-932.906	66.0761	178.477	-7128.13	5272.55	3765.86	-1471.7	1470.87	-74.2752
	ELS/MDD	-714.759	55.2591	166.713	-6152.02	4513.85	3222.58	-1191.17	1304.8	-67.4286
Classifier 442	C	-1102.31	62.8931	227.81	-9060.52	5893.97	4907.84	-1707.43	1850.1	-127.869
	ELS/MDD	-866.404	53.1846	220.883	-8026.35	5169.91	4302.38	-1364.27	1649.83	-114.338
Classifier 443	C	-1126.16	25.9008	323.236	-7005.82	5615.59	3708.01	-514.41	1859.66	-47.0842
	ELS/MDD	-906.156	17.2049	325.033	-6134.29	4953.2	3219.68	-295.502	1673.36	-37.5048
Classifier 444	C	-973.199	69.2037	218.472	-7650.66	5777.52	3968.74	-1032.05	1475.81	-62.7175
	ELS/MDD	-744.859	57.6082	200.177	-6558.26	4925.19	3394.02	-864.321	1313.9	-58.6096
Classifier 445	C	-1247.47	36.4926	338.705	-8781.96	6223.06	4736.89	-620.797	2090.96	-86.9455
	ELS/MDD	-1010.06	26.9033	332.949	-7754.07	5507	4156	-398.777	1890.17	-74.4608
Classifier 446	C	-1276.82	103.209	196.964	-9112.18	7004.7	4628.75	-1533.21	2064.49	-104.46
	ELS/MDD	-989.635	89.1944	196.502	-7975.16	6155.57	4004.18	-1210.37	1821.73	-91.6861
Classifier 447	C	-1055.42	73.8119	147.674	-7941.01	5717.72	3768.35	-1834	1764.64	-91.333
	ELS/MDD	-827.462	64.3913	149.229	-6970.33	4969.42	3224.84	-1575.45	1574.54	-80.5772
Classifier 448	C	-1261.04	91.8271	113.36	-9734.75	8088.56	4697.74	-523.432	1989.49	-100.059
	ELS/MDD	-962.246	79.4454	122.636	-8412.11	6994.59	4013.8	-348.889	1745	-87.5824
Classifier 449	C	-1948.79	178.084	-477.702	-17545.8	9869.48	9075.95	-2153.6	3336.79	-281.348
	ELS/MDD	-1525.21	154.216	-389.302	-15481.6	8680.11	7993.57	-1841.66	2960.78	-249.907
Classifier 450	C	-1156.26	34.2256	337.83	-7051	5602.49	3714.33	-284.434	1867.94	-24.1166
	ELS/MDD	-943.149	25.0065	337.482	-6221.68	4965.36	3240.97	-94.1027	1691.37	-15.6674
Classifier 451	C	-1109.47	67.1332	208.897	-8936.33	5853.36	4630.83	-1562.93	1878.1	-123.843
	ELS/MDD	-878.027	57.7979	202.882	-7905.13	5145.7	4023.97	-1351.2	1683.95	-110.63
Classifier 452	C	-1003.72	62.0288	166.812	-7396.81	5731.27	4188.19	-2393.11	1621.8	-92.0159
	ELS/MDD	-761.591	52.4051	160.795	-6395.16	4908.1	3566.08	-1905.13	1422.1	-80.4375
Classifier 453	C	-1203.22	107.522	-55.4468	-8744.95	6099.45	4758.43	-1374.17	1975.49	-127.078
	ELS/MDD	-929.831	91.9788	-35.7261	-7599.03	5262	4123.87	-1164.09	1753.62	-114.56
Classifier 454	C	-1171.85	68.9418	58.7471	-10289.7	6415.87	5348.7	-1516.58	1971.3	-138.575
	ELS/MDD	-909.451	57.6616	93.59	-8983.14	5584.46	4660.84	-1276.85	1745.03	-122.971
Classifier 455	C	-1068.06	87.6084	116.878	-7731.55	6298.06	3806.05	-325.535	1700.95	-86.2595
	ELS/MDD	-833.597	76.4813	125.882	-6761.22	5529.13	3282.39	-178.103	1508.02	-76.1726
Classifier 456	C	-942.729	65.0096	163.046	-6923.67	5092.03	3715.97	-1242.96	1514.92	-77.2328
	ELS/MDD	-732.943	55.2173	164.414	-6084.26	4447.23	3232.47	-1040.26	1342.14	-67.9547
Classifier 457	C	-1495.89	90.5325	343.4	-12061.2	7664.56	6542.09	-2843.2	2513.14	-164.22
	ELS/MDD	-1167.13	77.0499	329.881	-10651.5	6727.88	5751.01	-2432.65	2228.02	-146.293
Classifier 458	C	-923.259	57.1581	170.1	-6674.56	4958.17	3602.78	-1312.68	1515.82	-85.9693
	ELS/MDD	-712.772	48.642	164.371	-5820.1	4299.11	3110.78	-1081.53	1340.05	-75.9988
Classifier 459	C	-946.492	70.9603	82.3485	-7580.99	5368	3890.9	-1636.3	1506.57	-80.8721
	ELS/MDD	-722.65	58.9963	93.2983	-6497.45	4586.34	3317.62	-1315.85	1332.04	-72.4597
Classifier 460	C	-1209.1	69.6987	306.051	-9208.54	6284.14	4761.92	-2506.86	2040.57	-117.195
	ELS/MDD	-941.901	54.5601	310.987	-8218.42	5532.66	4173.46	-2191.09	1822.49	-106.971
Classifier 461	C	-1117.4	52.449	246.422	-7169.78	5950.38	3664.26	-131.308	1807.56	-54.0941
	ELS/MDD	-897.791	39.3685	253.003	-6264.3	5221.21	3184.36	15.9364	1628.69	-43.409
Classifier 462	C	-1034.59	93.1967	153.098	-7881.33	5845.05	4038.51	-1357.52	1557.96	-59.4768
	ELS/MDD	-782.829	77.3927	146.754	-6767.1	4983.13	3455.04	-1135.4	1376.47	-55.7403
Classifier 463	C	-914.393	64.144	115.625	-6524.61	4862.8	3544.35	-1288.21	1492.61	-82.3622
	ELS/MDD	-706.376	54.2349	125.737	-5692.54	4226.83	3066.39	-1059.58	1318.23	-72.6282
Classifier 464	C	-945.419	62.707	118.553	-6841.08	5147.2	3829.06	-1715.6	1534.95	-85.793
	ELS/MDD	-723.881	52.9571	123.716	-5946.19	4439.91	3277.61	-1374.75	1352.23	-75.4825
Classifier 465	C	-1235.64	108.906	-23.252	-8720.54	6311.76	5073.82	-2365.19	2023.68	-133.896
	ELS/MDD	-951.761	93.4379	-4.26933	-7627.23	5483.14	4384.9	-1927.31	1785.07	-117.805
Classifier 466	C	-2158.49	206.731	-54.7507	-12813.8	9975.72	8084.6	-1938.84	3547.77	-248.04
	ELS/MDD	-1650.84	177.843	-28.1601	-11184	8681.35	7025.65	-1628.16	3113.07	-218.148
Classifier 467	C	-1297.82	55.3116	301.451	-9291.05	6511.94	4964.04	-927.206	2133.85	-83.9499
	ELS/MDD	-1039.95	42.1571	302.772	-8207.36	5749.27	4356.17	-662.235	1921.34	-72.6192
Classifier 468	C	-1153.01	63.0873	163.758	-9684.9	6237.77	5190.07	-1496.61	1936.49	-133.788
	ELS/MDD	-897.486	53.1266	178.621	-8513.16	5445.36	4537.25	-1254.95	1716.06	-119.025
Classifier 469	C	-1247.47	36.4926	338.705	-8781.96	6223.06	4736.89	-620.797	2090.96	-86.9455
	ELS/MDD	-1010.06	26.9033	332.949	-7754.07	5507	4156	-398.777	1890.17	-74.4608
Classifier 470	C	-1181.28	28.8295	255.079	-7059.46	5966.69	3955.35	-293.788	1911.49	-36.1211
	ELS/MDD	-943.123	20.4943	257.897	-6165.76	5242.54	3427.18	-121.459	1715.37	-28.5296
Classifier 471	C	-1031.37	95.5796	73.8994	-7839.29	5444.4	4019.13	-1699.94	1615.43	-69.9608
	ELS/MDD	-791.484	80.6708	96.4324	-6811.18	4721.39	3471.28	-1425.47	1422.56	-61.4254
Classifier 472	C	-954.438	67.9006	63.6733	-7064.38	5198.42	3773.04	-1248.98	1546.42	-84.0957
	ELS/MDD	-737.062	56.9716	83.833	-6142.33	4517.71	3262.06	-1033.18	1366.61	-74.15
Classifier 473	C	-1345.1	77.5444	198.985	-8988.81	7230.48	5294.85	-1618.58	2210.27	-139.209
	ELS/MDD	-1013.49	66.0466	196.46	-7713.98	6183.56	4520.3	-1332.84	1927.45	-121.448
Classifier 474	C	-1223.59	108.737	-22.5418	-8972.75	6223.24	5024.62	-2188.01	2008.71	-132.461
	ELS/MDD	-945.22	93.6064	-0.95971	-7857.29	5418.59	4353.49	-1797.83	1772.1	-115.935
Classifier 475	C	-1722.45	134.737	22.916	-14518	8750.33	7970.41	-1968.54	2907.91	-233.352
	ELS/MDD	-1359.37	117.082	40.1987	-12896.9	7725.03	7050.74	-1685.76	2593.3	-208.817
Classifier 476	C	-923.819	66.1394	117.55	-7096.3	4883.77	3677.79	-1482.89	1518.63	-88.4939
	ELS/MDD	-714.106	56.1497	118.608	-6187.14	4226.49	3153.53	-1133.44	1344.41	-77.8671
Classifier 477	C	-1267.34	80.0889	265.107	-7693.93	6422.64	4755.98	-1220.11	2077.91	-128.017
	ELS/MDD	-976.415	67.968	251.219	-6730.94	5596.4	4128.84	-1012.4	1831.89	-112.742
Classifier 478	C	-1249.19	105.149	-27.343	-9264.29	6537.1	5027.41	-1608.39	2046.49	-130.5
	ELS/MDD	-960.355	90.8086	-4.82146	-8081.36	5660.84	4353.26	-1340.64	1801.12	-114.353
Classifier 479	C	-1119.5	16.0528	360.379	-7125.16	5543.93	3667.38	-455.164	1901.45	-55.9341
	ELS/MDD	-915.667	4.1358	376.057	-6410.1	4951.01	3223.75	-297.77	1740.56	-49.3141
Classifier 480	C	-1202	76.9262	268.997	-8677.49	6239.76	4710.15	-2428.09	1975.35	-106.365
	ELS/MDD	-921.224	65.7657	249.968	-7560.83	5410.63	4071.72	-2049.06	1737.09	-93.6256
Classifier 481	C	-1121.76	44.8395	347.201	-9244.11	6111.89	4032.31	-3562.04	2056.35	-134.356
	ELS/MDD	-916.201	32.7048	360.127	-8465.86	5491.11	3547.15	-3247.38	1891.42	-125.669
Classifier 482	C	-1314.58	91.4469	229.074	-8097.53	6438.11	4403.97	-1653.15	2236.76	-136.448
	ELS/MDD	-1029.84	79.073	218.892	-7143.57	5641.98	3803.98	-1430.06	1992.78	-121.005
Classifier 483	C	-923.32	63.1327	147.314	-6582.73	4974.14	3706.77	-1855.42	1502.35	-84.8409
	ELS/MDD	-711.433	53.2377	144.964	-5725.31	4298.93	3172.36	-1454.68	1328.62	-74.6829
Classifier 484	C	-1323.44	138.197	-64.7356	-9630.49	6617.38	5186.02	-1817.34	2103.7	-114.595
	ELS/MDD	-1017.99	118.459	-35.6141	-8426.17	5760.31	4504.57	-1529.92	1854.11	-101.275
Classifier 485	C	-1108.98	67.8812	158.225	-9295.36	5928.33	4914.92	-1473.25	1862.24	-129.045
	ELS/MDD	-871.406	57.1321	172.421	-8195.07	5201.47	4322.06	-1238.22	1659.04	-115.453
Classifier 486	C	-978.769	63.6107	123.945	-7673.87	5420.47	3925.54	-1467.3	1603.15	-91.5391
	ELS/MDD	-748.577	54.2691	125.714	-6660.92	4664.42	3374.72	-1201.09	1410.11	-80.6532
Classifier 487	C	-1000.36	78.5587	125.572	-7122.54	5258.61	3813.37	-1532.57	1605.05	-80.3761
	ELS/MDD	-765.19	66.1151	127.754	-6193.24	4547.59	3284.13	-1265.5	1414.22	-71.4276
Classifier 488	C	-1452.46	73.8964	321.211	-8120.15	6906.62	4838.41	-784.276	2363.91	-87.8597
	ELS/MDD	-1141.53	58.2212	315.694	-7081.23	6045.31	4185.49	-525.294	2105	-73.7264
Classifier 489	C	-1239.32	116.248	-86.8814	-9520.91	6126.21	4932.99	-1319.94	2051.67	-136.811
	ELS/MDD	-960.341	100.074	-58.2391	-8351.18	5346.42	4294.94	-1101.82	1814.64	-121.057
Classifier 490	C	-1008.21	75.9082	155.498	-7459.79	5424.82	3502.45	-1475.5	1663.56	-82.0601
	ELS/MDD	-793.571	64.9417	145.491	-6502.9	4678.91	2986.33	-1304.97	1502.58	-76.33
Classifier 491	C	-2967.4	258.745	150.252	-17502.2	13431.9	11193.7	-3793.7	4946.65	-348.09
	ELS/MDD	-2270.91	224.136	148.434	-15291.4	11708.4	9745.51	-3254.01	4335.78	-305.077
Classifier 492	C	-1291.13	80.0389	234.06	-8006.6	6611.01	4912.16	-1201.57	2114.45	-130.056
	ELS/MDD	-989.243	68.0649	227.072	-6965.64	5733.12	4242.75	-996.887	1859.07	-114.295
Classifier 493	C	-1109.47	67.1332	208.897	-8936.33	5853.36	4630.83	-1562.93	1878.1	-123.843
	ELS/MDD	-878.027	57.7979	202.882	-7905.13	5145.7	4023.97	-1351.2	1683.95	-110.63
Classifier 494	C	-1617.46	179.012	-167.825	-12372.8	9781.36	3821.26	-203.7	2755.11	-128.067
	ELS/MDD	-1328.85	161.601	-133.818	-11143	8841.07	3312.89	-64.786	2508.26	-115.485
Classifier 495	C	-1000.56	55.966	179.525	-7520.97	5614.26	3965.26	-1623.04	1644.46	-93.0777
	ELS/MDD	-763.313	47.2791	173.724	-6504.77	4828.75	3401.98	-1336.78	1445.11	-81.8522
Classifier 496	C	-951.347	57.9502	132.561	-7077.25	5153.49	3756	-1333.09	1563.66	-88.2396
	ELS/MDD	-729.786	48.8668	137.949	-6148.78	4456.86	3232.21	-1111.44	1377.85	-77.8474
Classifier 497	C	-1213.35	69.7278	280.469	-9253.45	6312.21	4791.03	-2565.89	2052.02	-118.905
	ELS/MDD	-942.878	54.3494	294.52	-8242.13	5551.66	4192.8	-2231.46	1828.93	-108.043
Classifier 498	C	-922.779	48.4696	203.257	-7106	4989.29	3634.24	-1398.36	1562.32	-94.5135
	ELS/MDD	-725.171	35.8089	222.033	-6397.88	4406.69	3191.74	-1229.29	1407.61	-87.4101
Classifier 499	C	-1090.93	88.8575	166.982	-7714.61	6492.55	3825.88	-203.493	1722.32	-83.074
	ELS/MDD	-857.922	77.0225	166.882	-6800.89	5735.41	3328.95	-75.7839	1533.58	-73.6958
Classifier 500	C	-933.08	66.4502	167.79	-7130.88	5253.72	3756.3	-1462.61	1475.46	-75.1747
	ELS/MDD	-714.639	55.5274	162.026	-6152.62	4503.36	3215.01	-1177.1	1306.43	-67.7188
Classifier 501	C	-950.337	76.341	-67.2678	-7964.3	5027.51	3803.91	-1303.92	1583.68	-97.1008
	ELS/MDD	-729.481	63.7411	-16.9275	-6868.59	4352.96	3273.74	-1069.36	1392.35	-84.5947
Classifier 502	C	-1093.7	86.9118	109.998	-7903.65	6078.29	4292.05	-1927.46	1719.54	-80.3202
	ELS/MDD	-824.889	72.8012	115.897	-6825.43	5209.96	3672.48	-1587.81	1504.85	-71.2674
Classifier 503	C	-1043.12	68.7616	159.133	-7541.2	5424.44	3484.79	-1826.68	1792.15	-97.5845
	ELS/MDD	-824.526	59.1132	164.122	-6652.54	4761.92	3001.94	-1577.29	1605.01	-86.895
Classifier 504	C	-1001.63	67.6992	181.528	-7780.46	5903.93	4083.77	-981.993	1533.34	-67.0156
	ELS/MDD	-761.534	56.5874	173.348	-6679.92	5034.46	3489.31	-828.652	1355.98	-61.5714
Classifier 505	C	-1339.86	13.7301	454.561	-6892.67	6705.71	4149.61	325.305	2118.16	-3.57295
	ELS/MDD	-1098.66	5.68615	443.45	-6064.5	5989.89	3644.36	477.109	1922.66	2.50288
Classifier 506	C	-925.873	63.6152	130.739	-6624.06	4980.8	3714.99	-1872.51	1510.65	-86.0513
	ELS/MDD	-712.14	53.5474	136.118	-5774.71	4313.28	3190.1	-1489.63	1332.31	-75.4419
Classifier 507	C	-1096.61	68.8227	218.044	-8040.11	5797.07	3841.3	-3228.16	1898.72	-109.696
	ELS/MDD	-864.682	59.3122	209.432	-7091.48	5082.56	3309.6	-2781.7	1698.58	-97.6207
Classifier 508	C	-1169.61	26.384	326.955	-7623.89	6101.42	4009.82	-802.078	1925.85	-55.0643
	ELS/MDD	-929.542	17.9448	319.932	-6608.07	5312.29	3446.6	-523.001	1724.09	-44.1505
Classifier 509	C	-1345.1	77.5444	198.985	-8988.81	7230.48	5294.85	-1618.58	2210.27	-139.209
	ELS/MDD	-1013.49	66.0466	196.46	-7713.98	6183.56	4520.3	-1332.84	1927.45	-121.448
Classifier 510	C	-1289.53	78.5083	250.023	-8354.7	6775.31	5023.41	-1961.3	2127.59	-136.965
	ELS/MDD	-980.484	66.828	234.347	-7220.02	5829.32	4301.37	-1550.62	1863.52	-119.437
Classifier 511	C	-1224.75	83.5773	232.721	-7433.46	6086.7	4558.9	-1246.97	2019.36	-128.287
	ELS/MDD	-943.227	71.2243	228.123	-6482.69	5296.66	3952.57	-1024.51	1778.16	-112.67
Classifier 512	C	-1126.23	52.5757	243.292	-6948.45	5873.78	3568.37	-11.0101	1834.25	-54.2193
	ELS/MDD	-905.668	40.0038	248.058	-6048.87	5145.55	3086.74	137.688	1654.67	-43.8711
Classifier 513	C	-1114.49	35.4306	325.86	-7215.04	5855.1	3778.27	-265.52	1761.29	-30.2791
	ELS/MDD	-892.005	24.9436	313.387	-6252.21	5097.13	3261.92	-107.383	1593.2	-25.1689
Classifier 514	C	-1198.1	79.7754	216.667	-9605.34	6396.59	5200.32	-1614.72	1958.19	-120.859
	ELS/MDD	-936.374	66.5927	216.364	-8502.28	5614.57	4576.66	-1351.06	1743.26	-109.224
Classifier 515	C	-1356.73	33.4139	370.669	-8011.84	6444.67	3510.45	-710.437	2333.02	-42.5996
	ELS/MDD	-1130.49	25.304	361.058	-7139.69	5759.79	3019.63	-496.014	2142.9	-33.5632
Classifier 516	C	-947.095	49.6578	216.913	-7224.91	5196.22	3766.84	-1343.93	1580.54	-92.1631
	ELS/MDD	-744.288	37.1201	233.72	-6493.5	4589.71	3309.69	-1177.56	1422.53	-85.1405
Classifier 517	C	-951.09	55.2567	145.225	-7099.29	5218.32	3814.74	-1343.95	1558.16	-88.6021
	ELS/MDD	-727.803	47.2706	145.97	-6150.43	4497.51	3273.66	-1109.56	1370.5	-77.9197
Classifier 518	C	-923.819	66.1394	117.55	-7096.3	4883.77	3677.79	-1482.89	1518.63	-88.4939
	ELS/MDD	-714.106	56.1497	118.608	-6187.14	4226.49	3153.53	-1133.44	1344.41	-77.8671
Classifier 519	C	-954.261	57.0274	195.612	-6875.52	5223.79	3772.87	-1273.77	1547	-84.7351
	ELS/MDD	-737.566	48.5413	187.279	-6006.41	4539.45	3265.55	-1048.59	1367.61	-74.878
Classifier 520	C	-1356.73	33.4139	370.669	-8011.84	6444.67	3510.45	-710.437	2333.02	-42.5996
	ELS/MDD	-1130.49	25.304	361.058	-7139.69	5759.79	3019.63	-496.014	2142.9	-33.5632
Classifier 521	C	-1282.66	85.2506	265.751	-7653.05	6463.04	4801.71	-1153.18	2091.7	-128.831
	ELS/MDD	-989.128	72.7303	251.549	-6693.84	5632.32	4169.98	-950.671	1844.49	-113.496
Classifier 522	C	-1311.05	133.778	-52.1912	-9577.78	6755.42	5138.52	-1597.57	2067.16	-113.185
	ELS/MDD	-1001.95	113.423	-36.1309	-8280	5793.64	4434.32	-1351.04	1830.26	-103.613
Classifier 523	C	-1692.93	117.238	388.345	-10261.9	8131.78	6309.15	-2696.99	2797.89	-169.112
	ELS/MDD	-1294.6	100.409	356.921	-8949.11	7068.6	5470.02	-2291.17	2454.62	-148.392
Classifier 524	C	-1125.22	74.3621	98.3269	-9354.22	5961.18	4623.65	-1654.16	1918.97	-126.869
	ELS/MDD	-889.168	63.9074	109.764	-8256.71	5235.82	4017.38	-1427.49	1718.37	-113.177
Classifier 525	C	-1101.21	63.4399	221.413	-9125.33	5893.22	4885.67	-1491.99	1846.23	-126.805
	ELS/MDD	-866.799	53.42	223.606	-8096.17	5184.66	4308.34	-1255.25	1646.06	-113.664
Classifier 526	C	-1235.04	94.1838	188.762	-9117.13	7843.3	4435.42	-330.611	1933.27	-92.3039
	ELS/MDD	-957.85	81.5174	184.687	-7969.74	6859.44	3835.78	-180.775	1709.35	-81.4007
Classifier 527	C	-978.769	63.6107	123.945	-7673.87	5420.47	3925.54	-1467.3	1603.15	-91.5391
	ELS/MDD	-748.577	54.2691	125.714	-6660.92	4664.42	3374.72	-1201.09	1410.11	-80.6532
Classifier 528	C	-923.93	66.4371	115.539	-7099.54	4876.1	3669.48	-1456.56	1519.41	-88.4742
	ELS/MDD	-714.188	56.5251	116.746	-6218.71	4228.56	3157.63	-1129.08	1344.39	-77.9402
Classifier 529	C	-1002.04	72.4544	120.043	-7165.9	5226.14	3466.04	-1576.33	1688.99	-89.7164
	ELS/MDD	-791.137	63.2377	130.051	-6303.72	4547.94	2934.51	-1380.64	1518.25	-80.5148
Classifier 530	C	-1021.09	86.1454	118.214	-7146.05	5440.96	4056.54	-2349.95	1613.72	-79.4661
	ELS/MDD	-777.008	72.1372	121.533	-6213.23	4692.12	3472.14	-1885.34	1418.94	-70.3606
Classifier 531	C	-1225.71	114.553	-51.6899	-8498.65	6138.98	4828.04	-1358.77	1996.41	-127.755
	ELS/MDD	-950.371	98.8148	-27.9541	-7453.74	5356.75	4203.39	-1132.08	1766.4	-113.193
Classifier 532	C	-1199.22	20.2623	299.659	-7578.62	6069.39	4020.74	-378.521	1974.38	-45.2049
	ELS/MDD	-956.847	12.8762	297.393	-6629.98	5332.37	3484.88	-196.721	1771.07	-36.6831
Classifier 533	C	-1127.48	99.5537	145.97	-7769.78	6814.91	3526.79	1370.37	1761.45	-74.0325
	ELS/MDD	-898.346	88.3277	144.478	-6859.68	6073.73	3013.61	1580.61	1574.82	-64.2012
Classifier 534	C	-924.156	67.1168	92.2138	-7064.5	4829.03	3596.65	-1211.87	1525.65	-88.1143
	ELS/MDD	-714.383	56.6726	104.654	-6172.4	4198.85	3112.52	-996.863	1348.58	-77.7551
Classifier 535	C	-1142.69	9.85466	369.386	-7139.18	5569.85	3429.37	873.192	1926.04	-35.9299
	ELS/MDD	-950.074	-3.12269	386.886	-6378.49	4969.67	2938.93	1228.31	1773.52	-26.3087
Classifier 536	C	-931.345	53.5607	123.194	-7481.02	5082.1	3726.09	-1434.99	1576.73	-97.1896
	ELS/MDD	-729.157	39.361	166.383	-6670.74	4475.23	3259.74	-1258.45	1417.1	-89.2737
Classifier 537	C	-942.368	63.5507	142.004	-6622.3	5086.91	3671.34	-1236.29	1521.58	-80.2563
	ELS/MDD	-729.299	53.4661	149.285	-5788.89	4431.28	3181.68	-1016.2	1345.33	-70.8103
Classifier 538	C	-1012.11	68.6195	145.994	-7325.26	5300.47	3491.2	-1685.93	1720.63	-94.2322
	ELS/MDD	-797.739	59.5762	147.939	-6449.85	4635.93	2997.23	-1443.02	1539.19	-83.6786
Classifier 539	C	-1043.52	79.3995	1.5588	-8089.4	5498	3603.21	-1767.75	1790.48	-101.099
	ELS/MDD	-822.483	69.1192	17.172	-7125.99	4809.07	3097.14	-1521.03	1602.35	-90.0174
Classifier 540	C	-1207.96	102.646	-18.359	-8695.56	6105.4	4762.69	-1451.52	1995.26	-129.621
	ELS/MDD	-935.106	88.2288	1.04444	-7618.54	5324.28	4143.1	-1214.44	1763.81	-114.643
Classifier 541	C	-997.759	82.3333	77.1612	-7313.11	5232.25	3825.6	-1572.17	1607.74	-81.87
	ELS/MDD	-765.997	61.3882	131.023	-6539.77	4586.59	3334.3	-1350.8	1437.79	-77.4815
Classifier 542	C	-1220.11	80.7187	261.145	-8791.41	6254.12	4707.35	-2462.72	2012.63	-107.85
	ELS/MDD	-936.094	68.5206	245.934	-7669.75	5433.99	4075.86	-2088	1771.12	-95.082
Classifier 543	C	-1293.91	117.8	-66.6547	-9742.19	6501.24	5175.22	-1256.04	2120.07	-137.216
	ELS/MDD	-1004.06	101.525	-40.492	-8551.34	5680.97	4511.13	-1043.75	1875.96	-121.441
Classifier 544	C	-1147.7	35.657	351.916	-7278.74	5670.23	3797.46	-372.702	1837.23	-22.4916
	ELS/MDD	-937.462	26.0375	361.137	-6435.4	5036.87	3321.67	-163.862	1660.33	-12.8673
Classifier 545	C	-1183.64	41.4267	188.891	-8037.68	5892.48	3970.74	-380.638	1916.38	-29.4475
	ELS/MDD	-960.787	31.4294	209.539	-7095.91	5220.55	3470.74	-191.231	1729.23	-20.3087
Classifier 546	C	-1316.68	90.4546	221.223	-10210.1	7000.34	5277.84	-2704.18	2155.27	-116.919
	ELS/MDD	-1000.16	77.1302	209.736	-8858.56	6031.36	4542.5	-2273.25	1887.38	-102.63
Classifier 547	C	-969.409	67.3731	212.119	-7371.13	5634.79	3879.11	-1013.22	1488.93	-65.4428
	ELS/MDD	-743.603	56.2565	197.162	-6372.51	4835.92	3337.55	-852.877	1322.44	-60.3126
Classifier 548	C	-1434.83	147.148	-58.0658	-10132.3	7974.38	5116.4	-211.131	2306.8	-138.102
	ELS/MDD	-1126.43	128.671	-33.2058	-8939.31	7041.03	4469.14	-85.2933	2050.58	-122.508
Classifier 549	C	-1602.69	159.54	197.729	-11227.5	8429.86	5774.97	-2705.54	2503.59	-101.61
	ELS/MDD	-1221.68	136.681	192.301	-9769.15	7355.64	4973.51	-2208.94	2194.22	-89.7329
Classifier 550	C	-929.334	67.7604	172.293	-7060.64	5237.36	3673.78	-1099.67	1457.37	-70.5333
	ELS/MDD	-713.439	56.7104	162.579	-6100.32	4490.52	3159.37	-926.384	1294.68	-64.6968
Classifier 551	C	-1512.55	-8.93554	633.708	-10240.9	7373.33	3812.75	-1266.67	2795.85	-74.9335
	ELS/MDD	-1311.62	-20.9689	650.191	-9522.76	6782.47	3365.97	-1105.85	2638.27	-68.2731
Classifier 552	C	-939.207	64.2229	113.174	-7010.07	5046.97	3720.76	-1258.53	1525.86	-81.6388
	ELS/MDD	-723.6	54.7102	123.804	-6117.22	4373.85	3210.23	-1056.58	1345.87	-71.5053
Classifier 553	C	-1030.25	81.3466	93.7737	-7963.23	5224.01	3497.56	-1560.57	1761.7	-97.3147
	ELS/MDD	-816.867	70.6171	99.8792	-7058.91	4588.14	3019.68	-1348.61	1582.14	-87.2093
Classifier 554	C	-1111.03	68.1146	210.294	-8923.41	5858.67	4649.35	-1545.53	1876.5	-123.889
	ELS/MDD	-879.58	58.8226	203.964	-7892.92	5150.17	4041.42	-1333.38	1682.49	-110.683
Classifier 555	C	-2232.69	190.852	25.6773	-13005.7	10518.1	8486.33	-1474.89	3685.57	-266.39
	ELS/MDD	-1720.44	165.28	40.5747	-11395.4	9190.69	7403.05	-1235.39	3243.43	-234.251
Classifier 556	C	-937.575	57.0108	180.779	-6914.64	5072.5	3768.75	-1938.53	1545.78	-90.753
	ELS/MDD	-721.843	48.1848	173.694	-6025.11	4394.55	3239.13	-1555.39	1364.19	-79.6586
Classifier 557	C	-913.187	63.7105	132.317	-6393.33	4830.08	3507.33	-1236.97	1488.99	-81.1649
	ELS/MDD	-706.87	53.903	134.542	-5588.9	4199.24	3035.22	-1022.87	1318.73	-72.0645
Classifier 558	C	-1198.1	79.7754	216.667	-9605.34	6396.59	5200.32	-1614.72	1958.19	-120.859
	ELS/MDD	-936.374	66.5927	216.364	-8502.28	5614.57	4576.66	-1351.06	1743.26	-109.224
Classifier 559	C	-1270.51	102.621	218.883	-9040.52	6995.56	4599.68	-1464.2	2047.19	-102.295
	ELS/MDD	-987.047	88.489	217.991	-7901.61	6144.02	3982.1	-1169.39	1810.05	-90.0351
Classifier 560	C	-950.337	76.341	-67.2678	-7964.3	5027.51	3803.91	-1303.92	1583.68	-97.1008
	ELS/MDD	-729.481	63.7411	-16.9275	-6868.59	4352.96	3273.74	-1069.36	1392.35	-84.5947
Classifier 561	C	-1310.73	99.3553	268.646	-7768.26	6442.89	4785.06	-1543.78	2121.92	-121.595
	ELS/MDD	-1001.85	83.4883	263.995	-6729.81	5584.67	4132.35	-1279.42	1864.72	-107.22
Classifier 562	C	-1164.19	109.354	76.8134	-8400.81	6757.51	4120.36	-614.558	1816.33	-81.2968
	ELS/MDD	-897.999	93.9045	92.5259	-7322.48	5906.5	3542.32	-424.734	1603.69	-72.1921
Classifier 563	C	-959.774	56.8531	107.944	-7208.76	5256.42	3856.66	-1378.49	1578.15	-91.1475
	ELS/MDD	-731.461	48.1109	122.082	-6226.49	4523.98	3301.46	-1134.24	1383.94	-79.6046
Classifier 564	C	-1355.78	102.739	235.486	-9445.54	6748.5	4591.95	-2967.2	2293.2	-114.381
	ELS/MDD	-1065.28	89.1175	224.669	-8345.36	5920.38	3974.71	-2581.17	2046.8	-102.167
Classifier 565	C	-992.639	81.4528	104.016	-7267.03	5207.34	3799.62	-1520.49	1596.3	-80.5057
	ELS/MDD	-764.37	61.0114	146.587	-6513.2	4570.89	3318.13	-1318.68	1431.09	-76.6393
Classifier 566	C	-1631.63	63.4533	558.321	-10498.6	7788.16	5513.95	-1727.15	2597.52	-24.8422
	ELS/MDD	-1318.29	51.2201	533.4	-9313.19	6916.61	4850.85	-1389.33	2338.42	-16.3723
Classifier 567	C	-1164.77	82.4297	183.725	-9391.71	6126.96	5005.25	-1680.58	1915.09	-119.766
	ELS/MDD	-907.807	68.8233	187.015	-8302.81	5367.9	4398.47	-1412.59	1703.18	-108.218
Classifier 568	C	-1113.11	95.6658	53.2228	-8312.18	6682.87	3970.36	-227.846	1765.85	-88.6615
	ELS/MDD	-872.277	82.5625	74.9796	-7282.73	5887.73	3444.44	-94.5024	1568.71	-78.2118
Classifier 569	C	-1039.73	95.058	93.7091	-8145.81	5888.97	4090.23	-1393	1576.87	-63.1532
	ELS/MDD	-785.542	78.6101	101.588	-6971.39	5016	3493.62	-1165.57	1391.33	-58.6003
Classifier 570	C	-1336.79	79.547	272.604	-8472.89	7056.62	5129.34	-1476.07	2185.44	-134.484
	ELS/MDD	-1020.17	67.6412	256.44	-7352.68	6098.56	4424.26	-1215.09	1917.51	-117.92
Classifier 571	C	-1040.7	92.273	158.447	-7968.23	5890.34	4150.64	-1791.46	1575.16	-63.7452
	ELS/MDD	-785.708	76.5082	150.489	-6833.58	5015.15	3534.85	-1450.86	1389.41	-58.8863
Classifier 572	C	-953.962	58.9268	180.155	-6879.66	5161.6	3716.58	-1276.77	1554.23	-84.6749
	ELS/MDD	-738.626	49.9021	176.098	-6015.87	4494.58	3222.61	-1055.49	1375.04	-74.9407
Classifier 573	C	-1270.51	102.621	218.883	-9040.52	6995.56	4599.68	-1464.2	2047.19	-102.295
	ELS/MDD	-987.047	88.489	217.991	-7901.61	6144.02	3982.1	-1169.39	1810.05	-90.0351
Classifier 574	C	-1101.19	63.3692	223.419	-9126.03	5894.97	4887.55	-1490.8	1845.7	-126.728
	ELS/MDD	-866.621	53.4677	219.098	-8095.08	5183.3	4306.26	-1261.38	1647.19	-113.848
Classifier 575	C	-1237.77	78.971	219.171	-7703.74	6238.89	4671.27	-1274.62	2045.44	-129.308
	ELS/MDD	-947.96	66.4947	231.651	-6618.32	5389.79	4015.99	-1055.85	1797.31	-113.285
Classifier 576	C	-1041.79	73.6614	92.5252	-8839.68	6392.93	4348.65	-1437.39	1613.96	-77.8941
	ELS/MDD	-781.689	61.1161	100.609	-7491.27	5391.58	3684.87	-1192.66	1417.42	-70.5072
Classifier 577	C	-1105.71	17.53	357.202	-7411.81	5608.57	3762.53	-600.78	1870.02	-58.2311
	ELS/MDD	-903.459	5.0117	382.432	-6673.22	5015.22	3312.63	-423.28	1708.83	-50.8032
Classifier 578	C	-992.493	63.6294	166.596	-7698.83	5613.77	4141.02	-2190.53	1606.25	-89.7464
	ELS/MDD	-757.461	54.226	163.772	-6671.32	4825.99	3542.44	-1763.84	1409.72	-77.796
Classifier 579	C	-1032.09	96.0602	112.434	-7703.69	5407.17	3983.56	-1690.07	1609.96	-67.0579
	ELS/MDD	-792.646	81.289	120.549	-6729.87	4697.14	3448.17	-1418.42	1419.91	-59.5197
Classifier 580	C	-1076.52	74.8587	189.29	-8417.87	6250.66	3981.36	-1646.76	1730.05	-81.0647
	ELS/MDD	-831.212	64.0294	170.552	-7217.67	5292.63	3341.79	-1434.6	1552.46	-75.6467
Classifier 581	C	-1254.16	78.9865	235.803	-9173.44	6538.8	4940.17	-2481	2062.7	-110.398
	ELS/MDD	-955.859	67.105	226.762	-7960.99	5652.91	4254.74	-2102.24	1809.14	-97.0085
Classifier 582	C	-952.06	62.8651	81.3013	-7412.07	5193.28	3898.8	-2066.07	1577.85	-96.226
	ELS/MDD	-729.955	52.6254	98.638	-6398.89	4484.3	3335.76	-1648.28	1388.26	-83.7612
Classifier 583	C	-1418.23	78.3766	152.094	-9142.6	6778.91	4931.77	-530.537	2304.32	-72.3551
	ELS/MDD	-1142.51	63.9331	174.174	-8080.56	6002.69	4316.98	-322.143	2071	-58.027
Classifier 584	C	-1142.36	46.1179	68.762	-8176.15	5673.26	3907.13	-372.773	1894.39	-54.6611
	ELS/MDD	-915.548	35.2526	95.337	-7150.73	4995.87	3391.64	-185.147	1702.59	-44.711
Classifier 585	C	-1238.11	102.753	-51.9284	-9055.59	6333.64	4953.19	-1435.94	2041.67	-132.389
	ELS/MDD	-952.262	88.3919	-24.9397	-7892.37	5495.4	4286.04	-1201.01	1798.98	-116.749
Classifier 586	C	-1009.63	75.757	140.221	-7286.82	5199.72	3423.25	-1622.47	1703.35	-86.8686
	ELS/MDD	-801.625	65.8065	143.352	-6453.34	4569.67	2955.02	-1408.57	1529.68	-77.3145
Classifier 587	C	-1240.1	116.535	-87.17	-9606.08	6157.38	4966.3	-1343.97	2049.99	-136.914
	ELS/MDD	-960.837	100.333	-58.6629	-8418.55	5370.09	4320.51	-1119.92	1813.42	-121.15
Classifier 588	C	-1772.8	147.102	6.93585	-14364.1	8815.36	8077.7	-1782.13	2981.44	-239.247
	ELS/MDD	-1402.31	128.44	25.598	-12771.8	7790.53	7155.53	-1518.97	2661.02	-214.305
Classifier 589	C	-924.707	57.5683	154.591	-6775.98	4984.22	3631.61	-1356.17	1520.11	-87.03
	ELS/MDD	-712.612	48.9254	156.751	-5899.69	4322.23	3135.81	-1112.57	1340.27	-76.4633
Classifier 590	C	-1186.41	89.7419	163.843	-9271.07	6160.97	4686.24	-1875.89	1971.09	-114.698
	ELS/MDD	-931.37	76.6536	165.188	-8184.17	5401.32	4069.56	-1611.38	1761.44	-103.02
Classifier 591	C	-954.261	57.0274	195.612	-6875.52	5223.79	3772.87	-1273.77	1547	-84.7351
	ELS/MDD	-737.566	48.5413	187.279	-6006.41	4539.45	3265.55	-1048.59	1367.61	-74.878
Classifier 592	C	-1403.3	87.2692	51.0711	-9494.74	6647.14	4977.88	-534.241	2319.92	-99.0041
	ELS/MDD	-1119.42	71.6204	77.1549	-8328.39	5858.27	4338.55	-326.91	2078.99	-83.856
Classifier 593	C	-1145.31	43.9644	153.684	-7990.5	5999.75	3926.42	-278.912	1836.51	-38.3586
	ELS/MDD	-913.22	32.837	160.042	-6932.32	5214.53	3388	-122.362	1657.6	-32.6484
Classifier 594	C	-1114.78	88.0345	140.708	-8008.62	6681.77	3992.13	-203.282	1758.38	-85.1125
	ELS/MDD	-870.966	76.4751	147.093	-7019.33	5874.53	3451.15	-74.7196	1560.36	-75.2234
Classifier 595	C	-1229.12	108.366	-89.1958	-8930.17	6241.44	4918.11	-1339.33	2015.48	-130.019
	ELS/MDD	-946.629	87.6582	-26.5942	-7922.95	5457.19	4275.2	-1176.63	1791.59	-117.568
Classifier 596	C	-1468.84	148.273	147.437	-10155.8	8710.86	3469.12	-119.146	2465.92	-107.307
	ELS/MDD	-1208.8	133.98	149.58	-9150.14	7878.73	2996.17	11.4789	2248.35	-96.824
Classifier 597	C	-979.389	75.2535	-83.859	-8333.56	5297.93	4017.47	-1249.33	1619.3	-97.8312
	ELS/MDD	-747.093	63.1608	-34.9002	-7166.96	4560.32	3438.87	-1033.84	1421.5	-85.5065
Classifier 598	C	-1021.41	91.5864	39.6188	-7870.62	5267.12	3934.72	-1526.46	1642.82	-84.2896
	ELS/MDD	-779.781	76.7746	61.5333	-6840.49	4560.17	3392.03	-1256.54	1444.4	-74.6068
Classifier 599	C	-1249.38	96.8626	265.592	-9293.63	6375.5	4909.98	-2593.55	2010.57	-93.7
	ELS/MDD	-964.865	83.0264	253.206	-8148.07	5560.21	4270.11	-2220.25	1773.69	-82.3697
Classifier 600	C	-1209.71	64.0663	325.454	-9323.01	6337.18	4790.67	-2584.5	2053.95	-119.06
	ELS/MDD	-943.532	49.4161	328.661	-8333.57	5583.12	4201.15	-2264.58	1836.44	-108.824
Classifier 601	C	-1077.72	48.5178	293.547	-8539.78	5811.18	3719.08	-2000.44	1925.87	-114.86
	ELS/MDD	-879.177	35.9889	311.433	-7830.18	5214.11	3260.7	-1844.51	1773.54	-108.218
Classifier 602	C	-1223.42	92.7814	163.477	-9371.12	6150.33	4786.36	-2336.24	2021.31	-111.675
	ELS/MDD	-938.042	78.8762	166.294	-8170.81	5342.39	4142.46	-1969.96	1776.93	-98.1201
Classifier 603	C	-1582.64	108.378	279.022	-9920.04	8648.05	3474.21	153.719	2683.01	-70.7541
	ELS/MDD	-1326.9	93.8189	282.024	-8917.97	7817.35	2999.68	291.514	2469.69	-59.8678
Classifier 604	C	-1204.21	102.502	-17.5077	-8677.49	6107.13	4775.61	-1432.17	1984.91	-129.373
	ELS/MDD	-931.525	88.4876	-1.08631	-7590.93	5313.62	4145.49	-1189.2	1754.53	-114.35
Classifier 605	C	-1450.59	54.4249	410.661	-8574.38	7000.92	4858.98	-1506.42	2356.22	-53.2854
	ELS/MDD	-1155.1	42.7241	393.329	-7513.99	6167.35	4231.58	-1179.06	2109.68	-43.4536
Classifier 606	C	-1028.54	79.7819	96.6725	-7928.88	5245.17	3523.3	-1561.85	1754.84	-96.7854
	ELS/MDD	-815.967	70.2296	108.591	-7003.52	4574.07	2993.79	-1371.19	1579.75	-86.8091
Classifier 607	C	-1132.54	21.6485	316.367	-6655.7	5489.26	3396.04	835.981	1856.89	-27.991
	ELS/MDD	-926.206	12.5034	308.113	-5751.81	4803.78	2840.24	1304.05	1683.49	-15.0072
Classifier 608	C	-981.876	62.1132	144.634	-7129.63	5482.89	3885.39	-1524.87	1592.82	-86.5598
	ELS/MDD	-749.955	52.4344	144.341	-6177.55	4717.59	3334.62	-1253.76	1401.67	-76.4018
Classifier 609	C	-1246.99	94.3665	271.063	-9070.48	6326.05	4853.06	-2547.48	2012.98	-94.1327
	ELS/MDD	-963.598	80.9057	257.792	-7952.38	5516.37	4219.72	-2179.21	1776.54	-82.7901
Classifier 610	C	-914.242	63.8481	113.957	-6541.1	4861.86	3542.71	-1293.49	1494.23	-82.5993
	ELS/MDD	-705.97	53.6537	124.403	-5712.46	4227.82	3065.45	-1069.45	1320.17	-72.8957
Classifier 611	C	-1477.24	146.905	156.034	-9891.27	8673.68	3388	-51.6835	2490.25	-107.788
	ELS/MDD	-1217.21	132.794	157.406	-8899.33	7844.16	2917.37	78.1692	2272.46	-97.323
Classifier 612	C	-1377.74	52.4933	366.389	-7588.36	6564.79	4579.57	-479.449	2278.05	-90.1242
	ELS/MDD	-1093.96	40.5399	360.816	-6634.14	5771.07	3974.03	-262.54	2034.59	-74.8692
Classifier 613	C	-999.787	56.2321	178.738	-7587.09	5634.41	3986.72	-1641.88	1640.6	-92.9656
	ELS/MDD	-762.486	47.4751	173.349	-6570.39	4850.11	3424.39	-1356.88	1441.07	-81.72
Classifier 614	C	-1090.93	88.8575	166.982	-7714.61	6492.55	3825.88	-203.493	1722.32	-83.074
	ELS/MDD	-857.922	77.0225	166.882	-6800.89	5735.41	3328.95	-75.7839	1533.58	-73.6958
Classifier 615	C	-1277.02	66.1481	316.23	-8250	6266.18	4237.04	-799.438	1981.6	-10.16
	ELS/MDD	-1027.85	52.4065	318.536	-7272.2	5536.79	3696.05	-547.206	1784.21	-3.89465
Classifier 616	C	-1456.63	110.159	253.408	-10789.2	8599.84	5387.54	-1758.44	2326.55	-114.975
	ELS/MDD	-1116.67	95.1302	238.914	-9390.45	7489.09	4643.25	-1411.17	2043.78	-100.891
Classifier 617	C	-1089.05	36.9166	247.327	-7098.11	5372.14	3653.71	-411.138	1792.44	-48.8333
	ELS/MDD	-875.56	27.2695	250.03	-6217.14	4735.11	3172.1	-218.447	1614.32	-39.6615
Classifier 618	C	-945.183	66.6431	80.5418	-7367.59	5026.28	3758.9	-1185.26	1551.32	-88.8383
	ELS/MDD	-726.418	56.4619	92.9088	-6415.95	4349.26	3237.93	-984.144	1368.65	-78.5143
Classifier 619	C	-1198.1	79.7754	216.667	-9605.34	6396.59	5200.32	-1614.72	1958.19	-120.859
	ELS/MDD	-936.374	66.5927	216.364	-8502.28	5614.57	4576.66	-1351.06	1743.26	-109.224
Classifier 620	C	-1063.23	47.9155	290.739	-8510.95	5682.07	3616.68	-2085.93	1921.96	-117.271
	ELS/MDD	-872.438	35.3621	325.647	-7797.16	5080.76	3114.45	-1968.26	1782.11	-111.23
Classifier 621	C	-943.752	66.1278	128.365	-7136.45	5023.82	3707.18	-1152.71	1537.84	-85.1956
	ELS/MDD	-731.597	55.8616	132.034	-6250	4379.2	3216.84	-953.469	1362.2	-75.5145
Classifier 622	C	-1268.51	79.0658	302.042	-7531.09	6388.29	4725.17	-1198.24	2078.83	-127.469
	ELS/MDD	-978.161	66.7552	292.78	-6549.46	5560.51	4096.2	-989.078	1832.98	-112.116
Classifier 623	C	-1211.71	103.714	-41.8997	-8757.34	6110.48	4772.58	-1476.29	2007.19	-131.362
	ELS/MDD	-936.275	89.0199	-14.4015	-7657.98	5324.26	4146.77	-1227.41	1771.18	-115.736
Classifier 624	C	-928.426	59.0364	142.58	-6809.77	4954.24	3595.68	-1367.93	1533.74	-87.4055
	ELS/MDD	-716.293	49.5632	148.793	-5940.28	4306.7	3110.6	-1133.02	1353.79	-76.9721
Classifier 625	C	-924.156	67.1168	92.2138	-7064.5	4829.03	3596.65	-1211.87	1525.65	-88.1143
	ELS/MDD	-714.383	56.6726	104.654	-6172.4	4198.85	3112.52	-996.863	1348.58	-77.7551
Classifier 626	C	-1158.74	42.3304	320.279	-8112.32	6492.97	4150.1	-567.539	1806.14	-37.6864
	ELS/MDD	-909.835	30.8794	303.584	-6900.71	5535.39	3521.4	-332.575	1622.09	-31.434
Classifier 627	C	-938.369	69.8379	61.2408	-7390.97	5092.89	3867.54	-1942.38	1532.86	-88.2966
	ELS/MDD	-722.86	58.8588	86.1131	-6404.07	4409.69	3320.25	-1560.44	1350.22	-76.3102
Classifier 628	C	-1311.05	133.778	-52.1912	-9577.78	6755.42	5138.52	-1597.57	2067.16	-113.185
	ELS/MDD	-1001.95	113.423	-36.1309	-8280	5793.64	4434.32	-1351.04	1830.26	-103.613
Classifier 629	C	-2232.69	190.852	25.6773	-13005.7	10518.1	8486.33	-1474.89	3685.57	-266.39
	ELS/MDD	-1720.44	165.28	40.5747	-11395.4	9190.69	7403.05	-1235.39	3243.43	-234.251
Classifier 630	C	-1830.75	107.71	132.705	-13877.2	8895.59	7669.51	-1131.29	3092.46	-193.267
	ELS/MDD	-1470.13	90.4516	149.345	-12316.8	7892.05	6776.69	-865.941	2778.94	-169.345
Classifier 631	C	-1205.35	106.98	-38.6139	-8488.55	6081.83	4752.4	-1418.5	1976.13	-126.14
	ELS/MDD	-933.403	91.8597	-15.8207	-7443.98	5305.2	4134.71	-1187.32	1747.84	-111.709
Classifier 632	C	-1788	133.8	-24.9941	-14941.5	9102	8263.62	-1869.59	3024.45	-240.866
	ELS/MDD	-1401.06	116.169	1.10662	-13208.2	7998.54	7274.98	-1597.34	2687.15	-214.717
Classifier 633	C	-1239.32	116.248	-86.8814	-9520.91	6126.21	4932.99	-1319.94	2051.67	-136.811
	ELS/MDD	-960.341	100.074	-58.2391	-8351.18	5346.42	4294.94	-1101.82	1814.64	-121.057
Classifier 634	C	-1544.58	135.166	41.4104	-11018.8	7555.43	6081.56	-2583.56	2547.76	-156.725
	ELS/MDD	-1191.67	111.081	82.5355	-9781.37	6628.86	5311.46	-2257.11	2260.22	-141.082
Classifier 635	C	-1416.18	54.2429	355.017	-8175.76	7006.05	4863.81	-761.358	2337.47	-98.6698
	ELS/MDD	-1112.96	42.1938	343.241	-7081.13	6090.65	4183.7	-485.757	2078.96	-81.8646
Classifier 636	C	-1148.56	62.8109	190.873	-9608.58	6212.67	5170.87	-1462.42	1923.48	-132.214
	ELS/MDD	-896.585	53.3945	193.189	-8462.7	5429.77	4527.34	-1231.8	1708.36	-118.141
Classifier 637	C	-1259.9	75.6978	368.248	-6554.08	5974.14	4396.36	-1085.49	2101.17	-131.019
	ELS/MDD	-973.189	63.7028	353.724	-5663.3	5190.6	3801.2	-884.338	1854.97	-115.372
Classifier 638	C	-1151.28	27.0999	325.183	-7588.22	6110.98	4063.84	-842.653	1884.15	-57.4281
	ELS/MDD	-911.099	19.2103	313.493	-6555.64	5296.09	3479.42	-545.552	1683.16	-45.9043
Classifier 639	C	-1013.94	90.2042	68.9787	-7776.12	5239.61	3908.23	-1472.6	1624.46	-82.2836
	ELS/MDD	-776.587	76.0422	81.0325	-6772.01	4541.07	3374.57	-1217.61	1431.67	-73.2326
Classifier 640	C	-1009.59	76.2459	127.676	-7403.04	5231.72	3463.62	-1666.4	1701.95	-87.5086
	ELS/MDD	-800.405	66.1668	138.967	-6553.83	4599.54	2991.9	-1442.79	1524.61	-77.225
Classifier 641	C	-1149.23	61.1296	192.285	-9697.04	6245.19	5271.15	-1432.29	1919.85	-133.639
	ELS/MDD	-896.582	53.7105	191.461	-8424.86	5413.14	4461.12	-1261.82	1712.49	-117.322
Classifier 642	C	-1379.62	55.0596	356.195	-7580.22	6567.13	4597.12	-487.644	2278.66	-91.6983
	ELS/MDD	-1093.96	43.0733	343.985	-6642.61	5770.6	3990.83	-284.58	2035.94	-76.8766
Classifier 643	C	-1271.59	16.9719	399.856	-7247.71	6332.71	4029.09	266.673	2042.68	-19.1741
	ELS/MDD	-1040.35	8.24276	394.993	-6360.86	5647.92	3528.54	424.883	1852.31	-11.4829
Classifier 644	C	-1067.22	77.1645	112.305	-8316.85	5674.62	3773.47	-1749.92	1808.06	-99.7354
	ELS/MDD	-836.985	67.3743	114.31	-7316.9	4924.31	3225.56	-1490.74	1616.03	-88.9534
Classifier 645	C	-1350.02	139.952	-436.388	-10904.6	6864.52	5531.51	-1577.76	2251.02	-159.646
	ELS/MDD	-1036.58	119.775	-352.342	-9487.02	5965.19	4792.07	-1320.77	1980.15	-140.041
Classifier 646	C	-1520.07	97.0948	343.608	-11954.4	7702.2	6217.41	-3021.62	2576.5	-159.749
	ELS/MDD	-1195.26	84.1722	321.069	-10558.3	6770.19	5417.88	-2632.9	2297.9	-142.195
Classifier 647	C	-1147.69	62.8615	256.367	-9359.7	6219.49	5142.12	-1667.38	1908.57	-128.727
	ELS/MDD	-903.331	53.1336	246.791	-8296.11	5464.04	4514.3	-1329.88	1702.55	-115.116
Classifier 648	C	-950.762	55.8831	145.24	-7078.96	5211.23	3811.47	-1335.18	1555.97	-88.4153
	ELS/MDD	-727.77	47.4329	146.327	-6142.63	4495.91	3273.12	-1107.37	1369.66	-77.8451
Classifier 649	C	-931.345	53.5607	123.194	-7481.02	5082.1	3726.09	-1434.99	1576.73	-97.1896
	ELS/MDD	-729.157	39.361	166.383	-6670.74	4475.23	3259.74	-1258.45	1417.1	-89.2737
Classifier 650	C	-978.21	64.3571	123.817	-7602.69	5395.55	3908.15	-1440.58	1601.05	-91.2681
	ELS/MDD	-748.598	54.5916	125.821	-6600.4	4644.85	3358.33	-1181.26	1409.88	-80.5151
Classifier 651	C	-1114.78	88.0345	140.708	-8008.62	6681.77	3992.13	-203.282	1758.38	-85.1125
	ELS/MDD	-870.966	76.4751	147.093	-7019.33	5874.53	3451.15	-74.7196	1560.36	-75.2234
Classifier 652	C	-1249.71	83.6409	239.613	-7138.24	6050.8	4498.69	-1139.37	2077.83	-132.057
	ELS/MDD	-962.729	71.2923	228.184	-6234.71	5264.17	3899.45	-938.605	1831.96	-116.368
Classifier 653	C	-1145.7	62.5207	254.666	-9316.09	6195.91	5086.67	-1409.67	1904.21	-126.988
	ELS/MDD	-903.303	52.7019	247.487	-8271.02	5457.55	4488.33	-1188.78	1700.22	-114.095
Classifier 654	C	-1219.86	107.585	-35.902	-8863.31	6185.54	4983.78	-2114.74	2011.2	-135.436
	ELS/MDD	-942.714	87.0747	13.9035	-7883.15	5422.05	4334.32	-1785.92	1789.92	-121.915
Classifier 655	C	-917.186	65.3469	126.45	-6757.49	4858.03	3568.92	-1292.73	1495.6	-80.3704
	ELS/MDD	-711.014	55.4893	138.041	-5928.44	4235.36	3098.6	-1078.39	1321.18	-70.1441
Classifier 656	C	-1114.68	99.7876	90.9571	-7785.87	5694.31	3703	-1984.78	1835.8	-83.8555
	ELS/MDD	-872.401	85.5674	99.1741	-6864.39	4976.54	3183.58	-1705.01	1640.11	-75.5876
Classifier 657	C	-914.393	64.144	115.625	-6524.61	4862.8	3544.35	-1288.21	1492.61	-82.3622
	ELS/MDD	-706.376	54.2349	125.737	-5692.54	4226.83	3066.39	-1059.58	1318.23	-72.6282
Classifier 658	C	-1626.79	34.4483	527.021	-8256.73	7808.43	5178.39	275.463	2641.42	-64.8572
	ELS/MDD	-1310.94	23.9442	503.843	-7273.97	6933.1	4536.2	430.535	2375.53	-51.8106
Classifier 659	C	-1110.82	67.7916	143.645	-9570.43	6008.86	4994.85	-1545.66	1864.99	-130.296
	ELS/MDD	-871.793	56.772	160.174	-8421.03	5265.57	4383.84	-1300.48	1661.47	-116.477
Classifier 660	C	-1040.5	67.9965	176.249	-7505.82	5418.4	3473.9	-1807.04	1784.63	-96.3856
	ELS/MDD	-823.704	58.7242	173.624	-6631.78	4758.31	2995.93	-1565.68	1600.67	-86.2158
Classifier 661	C	-1343.88	124.175	-61.9092	-9469.32	6596.4	4690.79	-1842.98	2282.53	-141.166
	ELS/MDD	-1062.54	108.469	-38.3578	-8391.09	5801.84	4075.08	-1597.02	2043.68	-126.219
Classifier 662	C	-1256.08	88.1121	274.839	-8761.06	6554.41	5163.2	-3878.21	2040.3	-110.874
	ELS/MDD	-957.085	74.7441	254.971	-7623.55	5667.57	4437.08	-3218.36	1789.96	-97.1375
Classifier 663	C	-1612.43	161.184	152.797	-12245.8	7851.3	6167.97	-3578.34	2555.27	-112.11
	ELS/MDD	-1217.65	136.826	152.989	-10614.2	6784.04	5314.57	-3028.16	2231.28	-98.8754
Classifier 664	C	-1174.58	62.183	236.144	-9983.39	6575.04	5308.02	-1772.09	1958.81	-133.927
	ELS/MDD	-913.675	52.5736	228.944	-8781.4	5726.64	4641.84	-1485.51	1737.89	-119.623
Classifier 665	C	-1155.85	45.1572	271.854	-7498.63	5762.83	3889.87	-747.676	1887.29	-48.4649
	ELS/MDD	-928.379	25.3048	311.846	-6749.18	5123.57	3406.65	-543.601	1722.57	-44.5716
Classifier 666	C	-998.398	84.3103	36.6126	-7544.18	5280.79	3870.76	-1545.01	1608.96	-83.2395
	ELS/MDD	-767.115	62.9838	100.032	-6704.64	4621.63	3367.28	-1335.62	1439.84	-78.5279
Classifier 667	C	-1653.06	193.703	-540.268	-13203	9277.09	6154.12	-282.415	2694.12	-178.806
	ELS/MDD	-1286.44	168.571	-446.268	-11569.2	8156.13	5357.16	-145.547	2382.28	-157.366
Classifier 668	C	-913.187	63.7105	132.317	-6393.33	4830.08	3507.33	-1236.97	1488.99	-81.1649
	ELS/MDD	-706.87	53.903	134.542	-5588.9	4199.24	3035.22	-1022.87	1318.73	-72.0645
Classifier 669	C	-1088.18	38.1716	243.825	-7080.33	5365.58	3656.08	-409.322	1788.69	-49.1665
	ELS/MDD	-875.122	28.0121	254.701	-6184.95	4729.06	3170.36	-201.78	1609.08	-39.209
Classifier 670	C	-1310.73	99.3553	268.646	-7768.26	6442.89	4785.06	-1543.78	2121.92	-121.595
	ELS/MDD	-1001.85	83.4883	263.995	-6729.81	5584.67	4132.35	-1279.42	1864.72	-107.22
Classifier 671	C	-924.156	67.1168	92.2138	-7064.5	4829.03	3596.65	-1211.87	1525.65	-88.1143
	ELS/MDD	-714.383	56.6726	104.654	-6172.4	4198.85	3112.52	-996.863	1348.58	-77.7551
Classifier 672	C	-1114.68	99.7876	90.9571	-7785.87	5694.31	3703	-1984.78	1835.8	-83.8555
	ELS/MDD	-872.401	85.5674	99.1741	-6864.39	4976.54	3183.58	-1705.01	1640.11	-75.5876
Classifier 673	C	-1040.5	67.9965	176.249	-7505.82	5418.4	3473.9	-1807.04	1784.63	-96.3856
	ELS/MDD	-823.704	58.7242	173.624	-6631.78	4758.31	2995.93	-1565.68	1600.67	-86.2158
Classifier 674	C	-1200.2	107.271	-28.9408	-8779.2	6149.73	4769.76	-1340.63	1955.73	-123.489
	ELS/MDD	-928.278	91.6315	-18.908	-7582.32	5275.23	4118.25	-1136.16	1742.79	-112.555
Classifier 675	C	-1033.22	66.8475	184.67	-7399.51	5495.39	3616.35	-1609.49	1735.95	-91.964
	ELS/MDD	-815.154	58.2044	176.448	-6528.01	4808.95	3109.98	-1382.99	1555.24	-82.0715
Classifier 676	C	-946.042	64.7998	77.9845	-7164.82	5102.12	3775.59	-1310.34	1543.26	-84.6004
	ELS/MDD	-725.649	55.1209	103.613	-6225.35	4411.73	3248.34	-1092.84	1354.8	-73.1215
Classifier 677	C	-1089.05	36.9166	247.327	-7098.11	5372.14	3653.71	-411.138	1792.44	-48.8333
	ELS/MDD	-875.56	27.2695	250.03	-6217.14	4735.11	3172.1	-218.447	1614.32	-39.6615
Classifier 678	C	-947.861	65.1745	139.718	-7146.49	5085.64	3797.08	-1493.77	1543.96	-87.2077
	ELS/MDD	-733.202	55.3405	138.686	-6258.86	4416.56	3272.5	-1166.22	1366.19	-76.8098
Classifier 679	C	-928.905	66.9588	163.018	-7079.12	5222.02	3668.43	-1126.81	1464.08	-71.8418
	ELS/MDD	-712.629	55.8372	159.138	-6116.28	4482.57	3154.65	-944.387	1298.34	-65.3669
Classifier 680	C	-1907.23	137.146	409.526	-11633.6	8993.76	6368.1	-3489.4	3248.03	-187.888
	ELS/MDD	-1485.37	119.171	376.905	-10244.3	7882.03	5525.5	-3039.46	2879.43	-166.111
Classifier 681	C	-1132.87	41.7959	321.856	-9437.48	6381.08	4060.48	-2382.67	2038.76	-126.465
	ELS/MDD	-914.884	30.4939	334.225	-8560.34	5673.85	3535.67	-2158.38	1865.23	-117.746
Classifier 682	C	-1468.84	148.273	147.437	-10155.8	8710.86	3469.12	-119.146	2465.92	-107.307
	ELS/MDD	-1208.8	133.98	149.58	-9150.14	7878.73	2996.17	11.4789	2248.35	-96.824
Classifier 683	C	-1271.41	105.915	-3.92898	-9050.8	6512.16	5040.15	-1369.19	2078.74	-131.174
	ELS/MDD	-985.652	91.1882	13.6965	-7936.24	5686.73	4390.24	-1140.12	1838.38	-116.033
Classifier 684	C	-1035.95	93.7138	147.385	-7913.25	5836.44	4032.32	-1363.16	1563.5	-59.9316
	ELS/MDD	-783.41	77.6091	142.233	-6795.24	4976.02	3449.6	-1142.85	1381.25	-56.1592
Classifier 685	C	-1009.59	76.2459	127.676	-7403.04	5231.72	3463.62	-1666.4	1701.95	-87.5086
	ELS/MDD	-800.405	66.1668	138.967	-6553.83	4599.54	2991.9	-1442.79	1524.61	-77.225
Classifier 686	C	-2158.49	206.731	-54.7507	-12813.8	9975.72	8084.6	-1938.84	3547.77	-248.04
	ELS/MDD	-1650.84	177.843	-28.1601	-11184	8681.35	7025.65	-1628.16	3113.07	-218.148
Classifier 687	C	-944.648	54.5809	118.667	-7712.12	5210.48	3926.36	-2036.46	1600.18	-102.775
	ELS/MDD	-736.147	40.5463	161.996	-6826.79	4566.18	3405.66	-1695.75	1432.74	-93.1648
Classifier 688	C	-951.347	57.9502	132.561	-7077.25	5153.49	3756	-1333.09	1563.66	-88.2396
	ELS/MDD	-729.786	48.8668	137.949	-6148.78	4456.86	3232.21	-1111.44	1377.85	-77.8474
Classifier 689	C	-1322.68	94.3517	232.024	-8045.93	6460.92	4436.74	-1614.61	2241.26	-136.789
	ELS/MDD	-1036.7	81.7792	221.367	-7097.03	5662.36	3833.54	-1394.21	1997.01	-121.329
Classifier 690	C	-1544.89	136.638	41.8692	-11029.8	7591.59	6085.46	-2550.76	2536.1	-153.98
	ELS/MDD	-1189.21	117.393	44.5038	-9590.26	6556.12	5279.4	-2194.7	2244.08	-138.488
Classifier 691	C	-938.568	62.8264	103.943	-6800.75	5073.01	3709.66	-1263.03	1525.19	-83.2104
	ELS/MDD	-720.35	53.0012	113.519	-5916.03	4387.41	3192.46	-1051.13	1345.12	-73.6118
Classifier 692	C	-1274.62	79.544	316.321	-9315.53	6657.58	5219.81	-3884.95	2105.57	-120.262
	ELS/MDD	-971.124	67.5458	290.369	-8089.82	5758.08	4487.45	-3230.45	1845.6	-105.039
Classifier 693	C	-1354.84	103.555	250.015	-9754.43	6877.88	4636.03	-2848.19	2269.68	-110.148
	ELS/MDD	-1062.45	89.2367	228.715	-8525.1	5958.64	3984.54	-2515.07	2036.66	-101.095
Classifier 694	C	-1643.35	57.7507	425.753	-8766.19	7511.94	4397.43	-714.408	2824.77	-85.9103
	ELS/MDD	-1348.11	45.9767	412.085	-7802.45	6697.72	3796.9	-505.852	2571.42	-71.2999
Classifier 695	C	-971.917	62.9669	12.7273	-7720.7	5384.35	3974.79	-1368.64	1599.12	-94.351
	ELS/MDD	-739.87	52.8484	45.7288	-6628.81	4625.99	3396.07	-1131.8	1402.38	-82.3448
Classifier 696	C	-1155.36	67.2934	171.521	-9684.7	6276.85	5156.67	-1432.55	1926.37	-130.417
	ELS/MDD	-908.377	56.4298	184.021	-8548.56	5514.53	4538.04	-1204.25	1716.82	-116.701
Classifier 697	C	-1204.07	89.5158	253.668	-8947.95	6415.77	4716.77	-2160.8	1917.85	-91.7855
	ELS/MDD	-919.684	75.4494	233.032	-7738.33	5511.46	4062.92	-1848.05	1694.15	-83.1683
Classifier 698	C	-1040.5	67.9965	176.249	-7505.82	5418.4	3473.9	-1807.04	1784.63	-96.3856
	ELS/MDD	-823.704	58.7242	173.624	-6631.78	4758.31	2995.93	-1565.68	1600.67	-86.2158
Classifier 699	C	-1198.62	107.292	-50.3593	-8594.85	6018.17	4729.44	-1364.26	1971.52	-127.774
	ELS/MDD	-929.729	86.7725	2.9633	-7671.35	5292.14	4135.65	-1196.83	1758.72	-115.882
Classifier 700	C	-1137.77	111.067	107.497	-8037.05	6553.19	3934.18	-568.26	1772.93	-78.9904
	ELS/MDD	-884.488	95.6499	115.386	-7044.54	5757.69	3404.7	-380.719	1571.07	-70.402
Classifier 701	C	-1003.72	62.0288	166.812	-7396.81	5731.27	4188.19	-2393.11	1621.8	-92.0159
	ELS/MDD	-761.591	52.4051	160.795	-6395.16	4908.1	3566.08	-1905.13	1422.1	-80.4375
Classifier 702	C	-936.998	57.5421	177.244	-6920.66	5062	3757.84	-1906.86	1545.13	-90.6338
	ELS/MDD	-721.493	48.5974	170.294	-6003.37	4375.2	3217.03	-1504.02	1364.49	-79.4656
Classifier 703	C	-1029.34	79.9456	100.078	-7831.58	5208.4	3473.24	-1551.12	1761.39	-96.8975
	ELS/MDD	-816.54	69.3716	105.404	-6931.23	4570.86	2993.83	-1337.04	1582.73	-86.8667
Classifier 704	C	-1104.24	33.3167	280.822	-6543	5490.16	3629.46	-438.7	1796.53	-39.2527
	ELS/MDD	-888.979	24.2282	279.514	-5733.27	4843.08	3153.86	-243.129	1619.06	-31.1537
Classifier 705	C	-916.863	65.8172	126.374	-6819.08	4873.82	3586.62	-1307.41	1492.46	-80.0631
	ELS/MDD	-710.727	55.8039	138.473	-5977.49	4249.21	3113.75	-1091.23	1318.38	-69.8644
Classifier 706	C	-1078.69	74.7808	148.75	-8348.08	6032.57	4295.93	-1912.15	1744.14	-91.2244
	ELS/MDD	-822.986	55.7597	182.348	-7404.09	5248.51	3725.54	-1639.43	1552.99	-85.4275
Classifier 707	C	-1277.02	66.1481	316.23	-8250	6266.18	4237.04	-799.438	1981.6	-10.16
	ELS/MDD	-1027.85	52.4065	318.536	-7272.2	5536.79	3696.05	-547.206	1784.21	-3.89465
Classifier 708	C	-1291.13	80.0389	234.06	-8006.6	6611.01	4912.16	-1201.57	2114.45	-130.056
	ELS/MDD	-989.243	68.0649	227.072	-6965.64	5733.12	4242.75	-996.887	1859.07	-114.295
Classifier 709	C	-2030.24	177.091	-2.72022	-12001.3	9426.92	7677.08	-1609.01	3385.95	-250.784
	ELS/MDD	-1562.24	153.079	15.6688	-10506.9	8226.58	6688.17	-1354.73	2978.53	-220.456
Classifier 710	C	-1046.57	92.9249	135.952	-7736.23	5561.05	4072.86	-1634.45	1624.34	-66.4281
	ELS/MDD	-805.533	78.647	141.302	-6765.06	4838.03	3529.99	-1367.05	1433.75	-58.9349
Classifier 711	C	-1000.05	73.7011	128.289	-7104.38	5180.48	3403.07	-1595.55	1690.06	-89.5957
	ELS/MDD	-791.356	63.7439	130.578	-6287.32	4543.9	2931.6	-1375.63	1517.11	-80.3795
Classifier 712	C	-1242.59	88.4657	231.145	-9408.74	6764.64	4978.65	-2161.4	1967.25	-92.9179
	ELS/MDD	-941.753	74.545	216.275	-8088.11	5778.99	4263.26	-1848.42	1731.21	-83.966
Classifier 713	C	-1337.19	92.0747	246.285	-8365.84	6614.04	4604.12	-2505.15	2284.07	-143.088
	ELS/MDD	-1045.81	79.6265	233.196	-7369.35	5789.35	3971.72	-2145.1	2032.57	-126.587
Classifier 714	C	-1203.84	79.5169	261.044	-8673.92	6220.42	4702.37	-2397.7	1976.5	-106.394
	ELS/MDD	-922.736	67.784	243.56	-7562.69	5396.19	4066.01	-2026.81	1738.72	-93.6996
Classifier 715	C	-1271.59	16.9719	399.856	-7247.71	6332.71	4029.09	266.673	2042.68	-19.1741
	ELS/MDD	-1040.35	8.24276	394.993	-6360.86	5647.92	3528.54	424.883	1852.31	-11.4829
Classifier 716	C	-1273.95	110.813	-22.3586	-8814.5	6523.96	5047.5	-1344.18	2063.89	-127
	ELS/MDD	-987.853	95.3106	-1.54561	-7735.37	5698.51	4397.16	-1120.27	1826.1	-112.485
Classifier 717	C	-1466.3	70.443	455.27	-11549.6	7538.01	4986.64	-3695.27	2646.55	-153.805
	ELS/MDD	-1188.58	55.5433	455.796	-10512.4	6757.36	4393.36	-3351.4	2415.83	-142.824
Classifier 718	C	-1857.63	139.992	55.2873	-15114.7	9459.59	8502.64	-1782	3114.51	-242.748
	ELS/MDD	-1468.98	121.837	69.2812	-13440.9	8365.44	7532.45	-1519.91	2779.23	-217.313
Classifier 719	C	-1233.69	85.5683	195.639	-8744.73	6418.42	4863.05	-2375.19	2003.58	-102.838
	ELS/MDD	-940.621	72.7022	192.377	-7597.08	5548.83	4188.31	-2010.94	1758.55	-90.5938
Classifier 720	C	-1372.19	119.046	-18.9704	-9764.54	6768.67	4729.4	-2006.32	2351.18	-146.063
	ELS/MDD	-1085.42	103.939	0.34532	-8641.54	5958.47	4110.89	-1744.95	2104.37	-130.377
Classifier 721	C	-1363.99	96.6738	270.23	-9682.11	6852.69	4669.88	-3019.86	2316.78	-118.923
	ELS/MDD	-1070.04	84.3912	251.534	-8531.82	6000.29	4034.72	-2621.26	2065.13	-105.741
Classifier 722	C	-954.404	58.4199	169.285	-6921.78	5161.94	3717.47	-1307.34	1560.67	-85.7447
	ELS/MDD	-737.981	49.0959	172.487	-6044.24	4494.96	3220.88	-1076.57	1378.59	-75.4899
Classifier 723	C	-930.973	61.1976	95.0323	-7077.86	5053.16	3696.54	-1360.66	1532.33	-89.1322
	ELS/MDD	-716.793	51.4673	107.815	-6145.65	4378.21	3187.77	-1126.72	1352.16	-78.4192
Classifier 724	C	-1247.36	90.9123	165.865	-9613.87	6374.54	4959.08	-2284.28	2048.26	-111.464
	ELS/MDD	-952.747	77.5259	166.362	-8362.03	5515.19	4276.13	-1934.13	1798.83	-98.1184
Classifier 725	C	-1029.17	95.7278	-31.3005	-8338.96	5357.2	4029.98	-1506.7	1659.69	-87.8821
	ELS/MDD	-785.877	80.2099	2.33405	-7218.86	4634.1	3470	-1247.23	1459.8	-77.6641
Classifier 726	C	-1219.86	107.585	-35.902	-8863.31	6185.54	4983.78	-2114.74	2011.2	-135.436
	ELS/MDD	-942.714	87.0747	13.9035	-7883.15	5422.05	4334.32	-1785.92	1789.92	-121.915
Classifier 727	C	-929.546	67.7546	165.738	-7065.27	5228.29	3672.25	-1110.86	1460.99	-71.2804
	ELS/MDD	-713.418	56.7731	161.638	-6101.43	4488.04	3158.13	-926.248	1295.15	-64.7912
Classifier 728	C	-1008.21	75.9082	155.498	-7459.79	5424.82	3502.45	-1475.5	1663.56	-82.0601
	ELS/MDD	-793.571	64.9417	145.491	-6502.9	4678.91	2986.33	-1304.97	1502.58	-76.33
Classifier 729	C	-953.376	65.2725	175.826	-7082.56	5192.3	3879.01	-1773	1531.92	-80.8406
	ELS/MDD	-738.706	55.5104	173.33	-6203.75	4519.66	3352.36	-1433.73	1354.88	-70.6679
Classifier 730	C	-1462.22	42.2274	436.363	-8778.18	6816.09	3661.66	-641.597	2463.08	-10.6004
	ELS/MDD	-1238.55	32.861	434.304	-7917.79	6157.51	3188.94	-444.611	2276.17	-2.38587
Classifier 731	C	-1038.02	83.5819	-33.0294	-8058.28	5423.07	3550.98	-1723.57	1781.63	-99.8796
	ELS/MDD	-819.567	72.1592	-8.72569	-7114.49	4753.68	3058.97	-1487.94	1596.53	-89.2959
Classifier 732	C	-916.863	65.8172	126.374	-6819.08	4873.82	3586.62	-1307.41	1492.46	-80.0631
	ELS/MDD	-710.727	55.8039	138.473	-5977.49	4249.21	3113.75	-1091.23	1318.38	-69.8644
Classifier 733	C	-1336.79	79.547	272.604	-8472.89	7056.62	5129.34	-1476.07	2185.44	-134.484
	ELS/MDD	-1020.17	67.6412	256.44	-7352.68	6098.56	4424.26	-1215.09	1917.51	-117.92
Classifier 734	C	-1204.21	102.502	-17.5077	-8677.49	6107.13	4775.61	-1432.17	1984.91	-129.373
	ELS/MDD	-931.525	88.4876	-1.08631	-7590.93	5313.62	4145.49	-1189.2	1754.53	-114.35
Classifier 735	C	-1104.74	64.5807	227.372	-9046.13	5896.47	4920.3	-1692.14	1850	-127.938
	ELS/MDD	-868.758	54.8006	220.693	-8012.13	5173.2	4315.54	-1352.04	1649.71	-114.411
Classifier 736	C	-1014.61	54.2015	164.226	-7786.12	5815.24	4129.19	-1744.94	1665.18	-96.9755
	ELS/MDD	-767.905	45.9984	163.969	-6701.09	4976.19	3526.58	-1422.97	1455.13	-84.3825
Classifier 737	C	-1008.48	76.4372	139.298	-7389.37	5225.49	3455.73	-1647.43	1696.79	-86.3732
	ELS/MDD	-800.418	66.3999	142.794	-6551.74	4595.47	2987.3	-1433.61	1523.06	-76.8147
Classifier 738	C	-1283.21	79.0599	240.973	-8238.17	6692.78	4899.72	-1548.04	2116.9	-134.027
	ELS/MDD	-977.751	67.151	228.637	-7142.77	5775.7	4220.6	-1279.9	1856.42	-117.498
Classifier 739	C	-925.356	66.2921	155.401	-6915.38	4968.72	3742.77	-1790.47	1498.23	-81.8327
	ELS/MDD	-716.373	56.5436	155.045	-6051.84	4319.21	3230.94	-1449.42	1324.47	-71.5382
Classifier 740	C	-1145.7	62.5207	254.666	-9316.09	6195.91	5086.67	-1409.67	1904.21	-126.988
	ELS/MDD	-903.303	52.7019	247.487	-8271.02	5457.55	4488.33	-1188.78	1700.22	-114.095
Classifier 741	C	-1340.38	22.208	500.347	-8157.88	7238.06	4362.35	582.768	2038.36	6.84643
	ELS/MDD	-1084.96	12.9137	473.831	-7127.25	6374.74	3801.64	677.687	1849.37	9.04326
Classifier 742	C	-1145.24	62.866	258.049	-9315.48	6186.64	5080.27	-1394.17	1903	-126.814
	ELS/MDD	-903.754	52.8913	257.139	-8268.52	5452.91	4485.92	-1165.09	1698.13	-113.667
Classifier 743	C	-1104.74	64.5807	227.372	-9046.13	5896.47	4920.3	-1692.14	1850	-127.938
	ELS/MDD	-868.758	54.8006	220.693	-8012.13	5173.2	4315.54	-1352.04	1649.71	-114.411
Classifier 744	C	-1602.69	159.54	197.729	-11227.5	8429.86	5774.97	-2705.54	2503.59	-101.61
	ELS/MDD	-1221.68	136.681	192.301	-9769.15	7355.64	4973.51	-2208.94	2194.22	-89.7329
Classifier 745	C	-1085.71	100.143	53.2188	-7870.97	6478.78	3478.45	943.382	1724.19	-80.4979
	ELS/MDD	-860.491	88.1281	77.163	-6863.05	5750.13	2940.27	1240.61	1535.7	-68.9639
Classifier 746	C	-1544.89	136.638	41.8692	-11029.8	7591.59	6085.46	-2550.76	2536.1	-153.98
	ELS/MDD	-1189.21	117.393	44.5038	-9590.26	6556.12	5279.4	-2194.7	2244.08	-138.488
Classifier 747	C	-1019.38	49.8208	128.101	-8687.02	5916.63	4238.89	-1805.31	1729.6	-109.399
	ELS/MDD	-788.159	36.6479	169.55	-7648.07	5156.61	3678.88	-1557.16	1541.12	-99.1013
Classifier 748	C	-1115.99	13.6352	377.24	-7403.19	5673.6	3790.74	-584.324	1885.35	-55.7692
	ELS/MDD	-913.66	1.5576	393.624	-6677.99	5080.26	3344.61	-421.406	1725.95	-48.9991
Classifier 749	C	-1379.62	55.0596	356.195	-7580.22	6567.13	4597.12	-487.644	2278.66	-91.6983
	ELS/MDD	-1093.96	43.0733	343.985	-6642.61	5770.6	3990.83	-284.58	2035.94	-76.8766
Classifier 750	C	-1119.5	16.0528	360.379	-7125.16	5543.93	3667.38	-455.164	1901.45	-55.9341
	ELS/MDD	-915.667	4.1358	376.057	-6410.1	4951.01	3223.75	-297.77	1740.56	-49.3141
Classifier 751	C	-1314.81	91.3881	223.989	-8107.36	6441.01	4408.04	-1664.12	2238.21	-136.76
	ELS/MDD	-1029.79	78.9327	219.754	-7140.73	5643.78	3805.6	-1431.6	1992.37	-120.962
Classifier 752	C	-1057.17	93.7732	87.4252	-7985.81	5632.31	4166.18	-1685.71	1648.14	-69.7557
	ELS/MDD	-806.249	79.4675	102.29	-6937.56	4865.05	3584.34	-1415.4	1448.04	-61.5361
Classifier 753	C	-1127.48	99.5537	145.97	-7769.78	6814.91	3526.79	1370.37	1761.45	-74.0325
	ELS/MDD	-898.346	88.3277	144.478	-6859.68	6073.73	3013.61	1580.61	1574.82	-64.2012
Classifier 754	C	-946.834	50.0092	214.434	-7211.97	5182.47	3755.88	-1335.26	1581.24	-92.2575
	ELS/MDD	-743.955	37.5023	231.07	-6482.87	4575.94	3298.92	-1169.1	1423.18	-85.2448
Classifier 755	C	-1003.29	63.6396	144.54	-7709.95	5617.55	4035.77	-1405.68	1626.16	-89.6603
	ELS/MDD	-768.614	53.9797	144.306	-6704.95	4845.95	3475.29	-1152.11	1432.02	-79.0727
Classifier 756	C	-1759.28	130.467	36.8559	-14650.1	9087.64	8056.89	-2085.54	2971.58	-234.516
	ELS/MDD	-1379.32	113.511	51.1843	-12951.1	7970.68	7096.89	-1766.7	2641.52	-209.394
Classifier 757	C	-1113	98.2604	83.4323	-7888.66	6696.98	3504.72	1442.56	1754.39	-76.8375
	ELS/MDD	-879.397	87.0329	91.7614	-6925.91	5933.32	2977.24	1611.15	1562.58	-66.6697
Classifier 758	C	-1511.73	159.777	203.34	-10157.4	8925.07	3174.27	-107.404	2558.79	-107.817
	ELS/MDD	-1267.01	147.566	211.176	-9166.24	8126.52	2658.22	32.5499	2356.76	-97.5545
Classifier 759	C	-1480.68	160.374	-75.1607	-10255.5	8197.17	5265.49	-53.4226	2358.68	-141.344
	ELS/MDD	-1165	140.841	-49.0856	-9052.96	7244.94	4605.26	60.2226	2098.23	-125.487
Classifier 760	C	-1158.74	42.3304	320.279	-8112.32	6492.97	4150.1	-567.539	1806.14	-37.6864
	ELS/MDD	-909.835	30.8794	303.584	-6900.71	5535.39	3521.4	-332.575	1622.09	-31.434
Classifier 761	C	-1203.14	86.9336	195.69	-8438.49	6153.81	4655.72	-2419.97	1967.32	-102.787
	ELS/MDD	-921.499	73.6701	194.388	-7353.56	5342.36	4025.94	-2041.25	1729.01	-90.3754
Classifier 762	C	-1248.18	115.321	-72.5902	-9557.27	6226.86	5078.75	-1830.37	2065.89	-140.438
	ELS/MDD	-964.774	99.4406	-48.2643	-8377.62	5417.2	4397.71	-1461.93	1824.73	-123.625
Classifier 763	C	-1009.87	68.2372	161.313	-7289.2	5293.19	3481.16	-1662.55	1713.34	-93.1155
	ELS/MDD	-797.096	59.409	156.01	-6430.81	4631.42	2991.32	-1429.86	1535.32	-83.0808
Classifier 764	C	-1550.19	174.208	-102.914	-10877.6	8513	5481.47	-499.721	2446.65	-133.877
	ELS/MDD	-1206.57	151.258	-70.7503	-9560.98	7489.6	4772.9	-325.067	2167.19	-118.991
Classifier 765	C	-1085.71	100.143	53.2188	-7870.97	6478.78	3478.45	943.382	1724.19	-80.4979
	ELS/MDD	-860.491	88.1281	77.163	-6863.05	5750.13	2940.27	1240.61	1535.7	-68.9639
Classifier 766	C	-1220.17	61.7721	264.651	-10168.1	6870.3	5497.94	-1679.94	2020.3	-134.32
	ELS/MDD	-950.928	52.2142	254.727	-8955	5995.53	4815.96	-1404.24	1793.32	-120
Classifier 767	C	-943.209	64.5944	153.624	-6565.73	5092.39	3675.03	-1200.35	1515.08	-79.002
	ELS/MDD	-731.065	54.712	153.709	-5748.52	4436.69	3187.67	-991.169	1341.92	-70.1099
Classifier 768	C	-1277.02	66.1481	316.23	-8250	6266.18	4237.04	-799.438	1981.6	-10.16
	ELS/MDD	-1027.85	52.4065	318.536	-7272.2	5536.79	3696.05	-547.206	1784.21	-3.89465
Classifier 769	C	-1021.41	91.5864	39.6188	-7870.62	5267.12	3934.72	-1526.46	1642.82	-84.2896
	ELS/MDD	-779.781	76.7746	61.5333	-6840.49	4560.17	3392.03	-1256.54	1444.4	-74.6068
Classifier 770	C	-1203.81	107.981	-59.1531	-8735	6049.24	4760.47	-1422.03	1982.79	-127.898
	ELS/MDD	-931.969	92.9061	-25.0004	-7661.36	5280.06	4143.55	-1190.91	1749.11	-111.892
Classifier 771	C	-1351.29	137.831	-423.711	-10968	6878.57	5534.44	-1598.19	2258.45	-160.763
	ELS/MDD	-1037.42	118.031	-342.003	-9540.19	5976.6	4794.52	-1337.39	1986.31	-140.976
Classifier 772	C	-2044.96	178.31	2.88101	-12214.4	9543.12	7879.45	-2268.15	3413.15	-256.805
	ELS/MDD	-1570.01	154.11	19.1518	-10669.6	8310.78	6838.99	-1855.7	2998.74	-225.019
Classifier 773	C	-1237.77	78.971	219.171	-7703.74	6238.89	4671.27	-1274.62	2045.44	-129.308
	ELS/MDD	-947.96	66.4947	231.651	-6618.32	5389.79	4015.99	-1055.85	1797.31	-113.285
Classifier 774	C	-1067.22	77.1645	112.305	-8316.85	5674.62	3773.47	-1749.92	1808.06	-99.7354
	ELS/MDD	-836.985	67.3743	114.31	-7316.9	4924.31	3225.56	-1490.74	1616.03	-88.9534
Classifier 775	C	-1109.69	66.975	210.513	-8987.65	5873.19	4659.42	-1574.53	1876.43	-124.054
	ELS/MDD	-878.096	57.7062	203.805	-7933.95	5156.89	4040.08	-1357.76	1683	-110.748
Classifier 776	C	-1241.77	80.5714	236.748	-7145.18	6014.92	4445.77	-1097.32	2073.72	-131.355
	ELS/MDD	-956.61	68.5636	224.01	-6208.31	5216.48	3823.76	-805.627	1829.06	-115.272
Classifier 777	C	-1047.09	95.426	136.686	-7899.42	5566.33	4219.56	-2423.64	1630.88	-71.307
	ELS/MDD	-801.153	80.725	139.341	-6877.46	4818.66	3628.36	-1978.77	1435.65	-62.7674
Classifier 778	C	-957.599	57.223	148.18	-7160.06	5220.46	3868.61	-1755.6	1575.61	-91.4575
	ELS/MDD	-733.049	48.3849	148.942	-6209.17	4504.54	3312.94	-1415.08	1386.54	-80.1758
Classifier 779	C	-933.761	67.4505	176.805	-7112.67	5268.74	3763.95	-1443.34	1469.02	-73.9639
	ELS/MDD	-715.614	56.5251	165.472	-6137.37	4511.6	3222.23	-1167.8	1303	-67.1364
Classifier 780	C	-986.746	63.0094	139.998	-7691.74	5525.18	4068.31	-1971.03	1613.12	-94.6149
	ELS/MDD	-752.164	53.7645	136.365	-6676.72	4735.29	3469.62	-1535.77	1417.14	-82.7185
Classifier 781	C	-1261.04	91.8271	113.36	-9734.75	8088.56	4697.74	-523.432	1989.49	-100.059
	ELS/MDD	-962.246	79.4454	122.636	-8412.11	6994.59	4013.8	-348.889	1745	-87.5824
Classifier 782	C	-1285.81	80.8556	242.091	-8183.78	6683.66	4903.62	-1517.55	2116.73	-134.04
	ELS/MDD	-980.612	69.0971	229.401	-7087.25	5765.2	4223.94	-1247.06	1856.38	-117.53
Classifier 783	C	-946.829	50.3353	213.882	-7217.77	5186.51	3760.84	-1335.06	1579.58	-92.0822
	ELS/MDD	-743.927	37.4575	231.433	-6497.55	4581.24	3303.9	-1173.65	1422.81	-85.262
Classifier 784	C	-944.648	54.5809	118.667	-7712.12	5210.48	3926.36	-2036.46	1600.18	-102.775
	ELS/MDD	-736.147	40.5463	161.996	-6826.79	4566.18	3405.66	-1695.75	1432.74	-93.1648
Classifier 785	C	-928.367	58.7965	143.645	-6809.21	4956.9	3597.19	-1371.36	1533.65	-87.3804
	ELS/MDD	-716.328	49.7174	149.393	-5933.1	4306.23	3111	-1129.75	1352.89	-76.8696
Classifier 786	C	-1434.33	97.2021	308.641	-10168.4	7169.25	4762.92	-3329.21	2462.71	-125.864
	ELS/MDD	-1127.91	84.2664	290.086	-8975.22	6297.84	4128.58	-2905.62	2197.07	-112.16
Classifier 787	C	-1013.63	62.2408	166.681	-7331.78	5763.23	4060.25	-1501.09	1623.77	-84.6803
	ELS/MDD	-775.07	52.5611	164.005	-6365.26	4970.06	3493.11	-1234.66	1428.86	-74.7151
Classifier 788	C	-1037.01	52.2077	227.531	-7805.41	6014.97	4237.03	-1623.96	1677.4	-92.7952
	ELS/MDD	-789.536	44.4308	212.78	-6752.28	5169.3	3634.19	-1331.64	1471.87	-81.3632
Classifier 789	C	-1029.4	55.8078	199.893	-7735.05	5865.8	4124.71	-1591.13	1674.31	-91.8453
	ELS/MDD	-786.286	47.1548	191.959	-6703.95	5056.62	3547.44	-1310.54	1471.39	-80.7317
Classifier 790	C	-914.393	64.144	115.625	-6524.61	4862.8	3544.35	-1288.21	1492.61	-82.3622
	ELS/MDD	-706.376	54.2349	125.737	-5692.54	4226.83	3066.39	-1059.58	1318.23	-72.6282
Classifier 791	C	-1104.74	64.5807	227.372	-9046.13	5896.47	4920.3	-1692.14	1850	-127.938
	ELS/MDD	-868.758	54.8006	220.693	-8012.13	5173.2	4315.54	-1352.04	1649.71	-114.411
Classifier 792	C	-981.876	62.1132	144.634	-7129.63	5482.89	3885.39	-1524.87	1592.82	-86.5598
	ELS/MDD	-749.955	52.4344	144.341	-6177.55	4717.59	3334.62	-1253.76	1401.67	-76.4018
Classifier 793	C	-1004.9	80.1951	96.8889	-7306.15	5311.16	3870.55	-1609.89	1613.76	-82.0126
	ELS/MDD	-766.178	67.1597	109.194	-6341.68	4591.22	3331.42	-1325.27	1417.84	-72.4669
Classifier 794	C	-1019.38	49.8208	128.101	-8687.02	5916.63	4238.89	-1805.31	1729.6	-109.399
	ELS/MDD	-788.159	36.6479	169.55	-7648.07	5156.61	3678.88	-1557.16	1541.12	-99.1013
Classifier 795	C	-954.261	57.0274	195.612	-6875.52	5223.79	3772.87	-1273.77	1547	-84.7351
	ELS/MDD	-737.566	48.5413	187.279	-6006.41	4539.45	3265.55	-1048.59	1367.61	-74.878
Classifier 796	C	-928.426	59.0364	142.58	-6809.77	4954.24	3595.68	-1367.93	1533.74	-87.4055
	ELS/MDD	-716.293	49.5632	148.793	-5940.28	4306.7	3110.6	-1133.02	1353.79	-76.9721
Classifier 797	C	-1485.49	43.7378	470.232	-9268.5	7193.16	4982.38	-1630.25	2453.51	-64.2341
	ELS/MDD	-1181.74	33.2241	445.898	-8134.02	6335.44	4340.21	-1288.29	2195.58	-53.2869
Classifier 798	C	-1372.19	119.046	-18.9704	-9764.54	6768.67	4729.4	-2006.32	2351.18	-146.063
	ELS/MDD	-1085.42	103.939	0.34532	-8641.54	5958.47	4110.89	-1744.95	2104.37	-130.377
Classifier 799	C	-1002	54.444	181.333	-7652.07	5667.38	4000.69	-1678.19	1648.59	-93.5683
	ELS/MDD	-763.481	46.3158	174.887	-6614.29	4871.65	3433.38	-1380.62	1446.46	-82.1307
Classifier 800	C	-1003.29	63.6396	144.54	-7709.95	5617.55	4035.77	-1405.68	1626.16	-89.6603
	ELS/MDD	-768.614	53.9797	144.306	-6704.95	4845.95	3475.29	-1152.11	1432.02	-79.0727
Classifier 801	C	-1052.91	61.0506	101.188	-7993.37	6121.36	4354.82	-1639.88	1694.78	-91.7503
	ELS/MDD	-791.177	51.6513	111.037	-6856.03	5211.67	3699.7	-1346.84	1478.71	-80.3551
Classifier 802	C	-1009.87	68.2372	161.313	-7289.2	5293.19	3481.16	-1662.55	1713.34	-93.1155
	ELS/MDD	-797.096	59.409	156.01	-6430.81	4631.42	2991.32	-1429.86	1535.32	-83.0808
Classifier 803	C	-1347.81	61.4298	381.471	-10820.6	7482.3	5518.64	-3130.07	2281.78	-134.199
	ELS/MDD	-1039.28	47.6669	374.023	-9568.98	6535.84	4807.08	-2712.83	2024.61	-121.219
Classifier 804	C	-1218.02	77.8495	268.961	-8798.61	6272.78	4713.36	-2498.45	2011.95	-107.808
	ELS/MDD	-934.422	66.2625	252.206	-7671.55	5447.96	4080.17	-2114.9	1769.93	-95.0042
Classifier 805	C	-1349.34	140.399	-445.315	-10973.7	6851.64	5532.94	-1562.37	2253.23	-160.686
	ELS/MDD	-1036.23	120.706	-364.497	-9550.05	5949.18	4792.04	-1302.46	1982.12	-140.948
Classifier 806	C	-1099.5	101.136	112.296	-7188.59	6437.1	3113.81	1906.39	1746.37	-73.2859
	ELS/MDD	-879.919	90.2178	112.793	-6291.14	5732.15	2608.18	2158.23	1565.96	-63.1999
Classifier 807	C	-1103.69	64.9501	223.781	-9122.69	5903.68	4905.62	-1474.07	1845.13	-126.764
	ELS/MDD	-869.114	55.1029	219.147	-8091.46	5190.84	4323.32	-1243.57	1646.72	-113.893
Classifier 808	C	-1165.02	82.106	173.235	-9393.96	6134.47	5009.69	-1708.81	1917.46	-120.246
	ELS/MDD	-907.261	68.311	184.787	-8297.45	5372.51	4401.93	-1425.16	1703.13	-108.393
Classifier 809	C	-1061.64	92.8173	44.9153	-7950.12	6255.98	3758.32	-365.756	1704.09	-89.3529
	ELS/MDD	-830.792	79.8778	69.2865	-6931.66	5496.52	3245.8	-211.879	1513.82	-78.7885
Classifier 810	C	-1639.41	90.8883	394.17	-13537.1	8810.84	7304.71	-3348.94	2736.53	-177.272
	ELS/MDD	-1265.17	77.5375	366.377	-11874.2	7671.72	6379.11	-2857.33	2414.11	-157.321
Classifier 811	C	-978.21	64.3571	123.817	-7602.69	5395.55	3908.15	-1440.58	1601.05	-91.2681
	ELS/MDD	-748.598	54.5916	125.821	-6600.4	4644.85	3358.33	-1181.26	1409.88	-80.5151
Classifier 812	C	-986.746	63.0094	139.998	-7691.74	5525.18	4068.31	-1971.03	1613.12	-94.6149
	ELS/MDD	-752.164	53.7645	136.365	-6676.72	4735.29	3469.62	-1535.77	1417.14	-82.7185
Classifier 813	C	-1236.55	101.713	-46.0372	-9049.25	6361.23	4983.41	-1429.99	2034.54	-132.348
	ELS/MDD	-950.132	87.9161	-22.7535	-7881.32	5509.43	4306.27	-1190.12	1791.87	-116.607
Classifier 814	C	-1104.74	64.5807	227.372	-9046.13	5896.47	4920.3	-1692.14	1850	-127.938
	ELS/MDD	-868.758	54.8006	220.693	-8012.13	5173.2	4315.54	-1352.04	1649.71	-114.411
Classifier 815	C	-2030.24	177.091	-2.72022	-12001.3	9426.92	7677.08	-1609.01	3385.95	-250.784
	ELS/MDD	-1562.24	153.079	15.6688	-10506.9	8226.58	6688.17	-1354.73	2978.53	-220.456
Classifier 816	C	-1114.07	56.3578	233.21	-7215.14	5960.56	3654.39	-121.029	1801.43	-56.5653
	ELS/MDD	-893.422	43.6908	238.073	-6316.77	5231.87	3172.83	26.4782	1621.95	-46.1972
Classifier 817	C	-1303.39	101.859	192.501	-9410.65	7230.1	4815.2	-1499.4	2098.07	-105.094
	ELS/MDD	-1005.8	88.2528	190.381	-8209.91	6327.23	4148.49	-1192.31	1849.05	-92.4163
Classifier 818	C	-1290.48	28.3141	357.391	-8745.34	6263.55	4474.71	939.783	2155.21	-65.4929
	ELS/MDD	-1063.83	17.7247	353.894	-7703.37	5549.46	3859.93	1343.73	1962.3	-50.4581
Classifier 819	C	-1303.69	119.03	122.466	-9666.02	8047.66	4625.79	-800.63	2016.55	-88.4756
	ELS/MDD	-997.986	101.928	127.796	-8401.83	6995.93	3978.13	-580.363	1773.53	-78.3276
Classifier 820	C	-1717.45	132.986	31.47	-14149.2	8655.66	7916.53	-2420.12	2910.25	-234.565
	ELS/MDD	-1352.42	115.467	46.5007	-12549.4	7625.14	6977.24	-1999.31	2592.14	-209.179
Classifier 821	C	-1290.48	28.3141	357.391	-8745.34	6263.55	4474.71	939.783	2155.21	-65.4929
	ELS/MDD	-1063.83	17.7247	353.894	-7703.37	5549.46	3859.93	1343.73	1962.3	-50.4581
Classifier 822	C	-1019.8	62.2549	66.9978	-8180.34	5814.35	4139.72	-1706.76	1681.1	-98.667
	ELS/MDD	-774.327	52.1502	87.1917	-7027.19	4987.83	3541.56	-1406.1	1472.29	-86.1145
Classifier 823	C	-1307.88	79.3655	248.35	-7928.57	6651.51	4838.29	-1434.87	2173.99	-137.705
	ELS/MDD	-997.56	67.4821	234.906	-6866.61	5737.93	4164.97	-1177.74	1907.66	-120.808
Classifier 824	C	-1077.72	48.5178	293.547	-8539.78	5811.18	3719.08	-2000.44	1925.87	-114.86
	ELS/MDD	-879.177	35.9889	311.433	-7830.18	5214.11	3260.7	-1844.51	1773.54	-108.218
Classifier 825	C	-961.22	70.0849	-21.8608	-7711.5	5258.95	3912.26	-1311.63	1572.31	-89.3068
	ELS/MDD	-735.263	59.043	25.0254	-6640.42	4532.14	3353.73	-1098.66	1379.28	-77.0679
Classifier 826	C	-1074.54	93.6715	121.616	-8376.86	6180.34	4286.61	-1357.79	1611.49	-60.5835
	ELS/MDD	-805.33	77.5532	122.899	-7144.68	5235.69	3641.59	-1138.9	1417.38	-56.6465
Classifier 827	C	-935.185	67.1696	183.892	-7335.74	5375.4	3845.72	-1560.15	1461.95	-73.0245
	ELS/MDD	-715.235	55.901	168.766	-6256.45	4563.07	3260.06	-1228.69	1300.35	-66.788
Classifier 828	C	-1722.45	134.737	22.916	-14518	8750.33	7970.41	-1968.54	2907.91	-233.352
	ELS/MDD	-1359.37	117.082	40.1987	-12896.9	7725.03	7050.74	-1685.76	2593.3	-208.817
Classifier 829	C	-951.711	57.0968	133.405	-7098.1	5163.28	3760.65	-1345.64	1566.02	-88.4182
	ELS/MDD	-729.854	48.4958	138.321	-6157.8	4461.11	3234.24	-1116.9	1378.87	-77.9246
Classifier 830	C	-978.614	65.0657	120.468	-7662.16	5400.33	3917.95	-1442.42	1601.35	-91.4863
	ELS/MDD	-748.712	55.1847	123.137	-6659.51	4652.22	3370.1	-1185.95	1409.57	-80.6784
Classifier 831	C	-926.808	58.3243	161.008	-6683.89	4923.3	3560.45	-1318.56	1529.41	-86.195
	ELS/MDD	-716.629	49.3419	158.831	-5835.01	4278.14	3080.19	-1091.93	1352.96	-76.325
Classifier 832	C	-1091.46	88.8041	166.612	-7663.18	6474.1	3806.09	-186.361	1725.58	-83.2217
	ELS/MDD	-858.464	77.022	166.199	-6749.04	5715.74	3307.98	-57.4574	1537	-73.8637
Classifier 833	C	-1157.78	110.245	49.9302	-8896.78	5781.57	3846.89	-1963.97	1930.29	-93.1937
	ELS/MDD	-908.4	95.0923	62.7871	-7849.49	5060.67	3315.73	-1690.54	1724.94	-83.7121
Classifier 834	C	-1726.53	115.097	356.802	-10724.2	8404.14	6528.44	-2742.79	2854.32	-172.044
	ELS/MDD	-1313.19	98.3936	332.617	-9312.11	7276.68	5636.26	-2332.52	2497.82	-150.623
Classifier 835	C	-1102.31	63.1461	223.616	-9063.66	5889.19	4902.21	-1697.32	1850.96	-127.968
	ELS/MDD	-866.47	53.2157	223.695	-8023.88	5167.78	4300.08	-1350.56	1649.01	-114.161
Classifier 836	C	-1350.09	140.078	-457.54	-10933.1	6797.9	5528.62	-1593.39	2266.79	-163.938
	ELS/MDD	-1038.46	119.951	-384.28	-9477.23	5856.92	4784.9	-1358.61	2005.82	-146.628
Classifier 837	C	-1102.31	63.1461	223.616	-9063.66	5889.19	4902.21	-1697.32	1850.96	-127.968
	ELS/MDD	-866.47	53.2157	223.695	-8023.88	5167.78	4300.08	-1350.56	1649.01	-114.161
Classifier 838	C	-944.173	66.559	161.873	-6905.05	5089.78	3718.92	-1221.93	1513.45	-76.9482
	ELS/MDD	-734.422	56.8255	163.081	-6065.46	4444.44	3235.17	-1018.5	1340.66	-67.6695
Classifier 839	C	-1242.59	88.4657	231.145	-9408.74	6764.64	4978.65	-2161.4	1967.25	-92.9179
	ELS/MDD	-941.753	74.545	216.275	-8088.11	5778.99	4263.26	-1848.42	1731.21	-83.966
Classifier 840	C	-1149.34	62.646	191.519	-9705.97	6246.09	5206.47	-1490.13	1923.24	-132.528
	ELS/MDD	-896.909	52.95	193.444	-8554.86	5460.54	4558.11	-1259.7	1708.82	-118.459
Classifier 841	C	-1048.94	89.3283	134.141	-7472.08	6136.2	3662.4	-322.077	1671.77	-84.7827
	ELS/MDD	-823.631	77.7306	143.418	-6563.37	5415.2	3177.31	-163.733	1484.92	-74.7058
Classifier 842	C	-1401.83	78.3434	107.145	-8543.55	6719.41	4853.39	-565.235	2292.28	-84.1856
	ELS/MDD	-1120.42	63.9239	126.368	-7497.7	5927.15	4233.17	-354.773	2056.28	-70.7775
Classifier 843	C	-1177.66	62.5702	210.946	-9922.1	6559.52	5272.05	-1783.87	1971.89	-134.981
	ELS/MDD	-913.835	52.7168	215.004	-8708.47	5703.5	4606.32	-1481.28	1745.09	-120.06
Classifier 844	C	-1337.19	92.0747	246.285	-8365.84	6614.04	4604.12	-2505.15	2284.07	-143.088
	ELS/MDD	-1045.81	79.6265	233.196	-7369.35	5789.35	3971.72	-2145.1	2032.57	-126.587
Classifier 845	C	-1407.96	15.9267	537.278	-8153.77	6989.05	4418.5	418.421	2197.53	17.8651
	ELS/MDD	-1170.3	7.66084	527.064	-7277.48	6285.84	3913.13	571.079	2004.07	24.246
Classifier 846	C	-1225.71	114.553	-51.6899	-8498.65	6138.98	4828.04	-1358.77	1996.41	-127.755
	ELS/MDD	-950.371	98.8148	-27.9541	-7453.74	5356.75	4203.39	-1132.08	1766.4	-113.193
Classifier 847	C	-2367.54	184.017	162.033	-19148	11562.7	10663.1	-3736.74	4005.15	-302.693
	ELS/MDD	-1856.5	160.338	162.345	-16959.4	10193.3	9413.81	-3237.66	3556.57	-269.68
Classifier 848	C	-1220.14	107.562	-28.6657	-8904.67	6225	4989.07	-2087.89	2005.06	-133.695
	ELS/MDD	-941.229	92.066	-17.003	-7729.44	5360.29	4309.47	-1740.38	1779.08	-120.189
Classifier 849	C	-1948.79	178.084	-477.702	-17545.8	9869.48	9075.95	-2153.6	3336.79	-281.348
	ELS/MDD	-1525.21	154.216	-389.302	-15481.6	8680.11	7993.57	-1841.66	2960.78	-249.907
Classifier 850	C	-1339.75	32.1034	311.173	-9808.13	6860.37	5272.37	-562.239	2234.62	-90.5478
	ELS/MDD	-1074.74	23.4625	309.121	-8662.41	6057.05	4625.31	-365.738	2009.5	-77.9344
Classifier 851	C	-1236.55	101.713	-46.0372	-9049.25	6361.23	4983.41	-1429.99	2034.54	-132.348
	ELS/MDD	-950.132	87.9161	-22.7535	-7881.32	5509.43	4306.27	-1190.12	1791.87	-116.607
Classifier 852	C	-1036.24	92.9864	134.29	-7909.12	5828.37	4039.56	-1401.56	1570.31	-61.6014
	ELS/MDD	-783.067	76.9685	135.414	-6789.12	4972.5	3454.64	-1166.58	1384.6	-57.112
Classifier 853	C	-974.169	64.6082	0.05708	-7747.19	5350.49	3938.05	-1376.1	1609.09	-94.5279
	ELS/MDD	-742.785	53.9339	37.7525	-6654.77	4604.78	3369.06	-1143.15	1412.2	-82.6013
Classifier 854	C	-1319.62	154.615	-199.982	-8905.74	6404.95	5044.75	-1523.49	2065.26	-113.279
	ELS/MDD	-1003.16	123.752	-114.17	-7914.42	5591.98	4380.09	-1319.63	1831.8	-104.583
Classifier 855	C	-916.905	66.0196	129.216	-6802.1	4876.18	3589.88	-1302.86	1490.25	-79.7456
	ELS/MDD	-711.175	56.3536	141.008	-5957.46	4249.7	3116.52	-1081.73	1315.82	-69.4848
Classifier 856	C	-1181.75	93.105	156.369	-8835.74	7394.43	4221.2	-464.859	1871.43	-93.8498
	ELS/MDD	-914.522	80.4727	155.884	-7714.78	6455.58	3643.51	-302.799	1653.45	-82.77
Classifier 857	C	-1271.41	105.915	-3.92898	-9050.8	6512.16	5040.15	-1369.19	2078.74	-131.174
	ELS/MDD	-985.652	91.1882	13.6965	-7936.24	5686.73	4390.24	-1140.12	1838.38	-116.033
Classifier 858	C	-1101.19	63.3692	223.419	-9126.03	5894.97	4887.55	-1490.8	1845.7	-126.728
	ELS/MDD	-866.621	53.4677	219.098	-8095.08	5183.3	4306.26	-1261.38	1647.19	-113.848
Classifier 859	C	-1074.54	93.6715	121.616	-8376.86	6180.34	4286.61	-1357.79	1611.49	-60.5835
	ELS/MDD	-805.33	77.5532	122.899	-7144.68	5235.69	3641.59	-1138.9	1417.38	-56.6465
Classifier 860	C	-992.839	80.3932	107.925	-7129.82	5177.3	3766.13	-1492.66	1599.51	-80.3709
	ELS/MDD	-764.905	60.3684	148.811	-6403.38	4545.55	3290.22	-1294.81	1434.02	-76.5058
Classifier 861	C	-1249.72	92.8034	350.257	-9018.83	6364.32	4893.92	-2631.35	2000.49	-89.68
	ELS/MDD	-967.864	79.2234	340.254	-7876.9	5550.13	4255.43	-2260.33	1765.81	-78.3061
Classifier 862	C	-1141.69	34.1302	162.68	-7668.02	5779.85	3884.6	-473.283	1886.85	-51.2674
	ELS/MDD	-914.236	25.2777	173.243	-6716.96	5081.41	3369.63	-267.514	1695.35	-41.7665
Classifier 863	C	-938.236	57.4883	63.198	-7607.64	5105.08	3759.21	-1464.2	1591.13	-99.3955
	ELS/MDD	-731.108	42.1968	130.668	-6723.53	4483.32	3276.33	-1266.82	1423.08	-90.2247
Classifier 864	C	-1032.47	94.8078	95.9215	-7706.44	5418.86	3995.78	-1725.59	1616.77	-69.0674
	ELS/MDD	-791.568	80.111	112.499	-6720.81	4703.86	3455.1	-1439.94	1422.51	-60.7024
Classifier 865	C	-1076.52	74.8587	189.29	-8417.87	6250.66	3981.36	-1646.76	1730.05	-81.0647
	ELS/MDD	-831.212	64.0294	170.552	-7217.67	5292.63	3341.79	-1434.6	1552.46	-75.6467
Classifier 866	C	-1037.01	52.2077	227.531	-7805.41	6014.97	4237.03	-1623.96	1677.4	-92.7952
	ELS/MDD	-789.536	44.4308	212.78	-6752.28	5169.3	3634.19	-1331.64	1471.87	-81.3632
Classifier 867	C	-1071.97	63.6486	189.271	-8013.28	5937.75	3895.58	-1924.36	1802.64	-99.1863
	ELS/MDD	-833.561	55.8909	177.445	-6985.66	5125.38	3308.92	-1630.51	1603.75	-87.7327
Classifier 868	C	-1110.43	67.6089	173.312	-9363.62	7065.61	4756.33	-1416.54	1683.64	-73.9873
	ELS/MDD	-820.747	56.4235	163.822	-7879.3	5899.52	3991.95	-1175.59	1469.61	-67.4357
Classifier 869	C	-1135.06	104.838	132.416	-8423.46	6122.67	3882.21	-1815.64	1803.03	-71.4511
	ELS/MDD	-880.595	88.8305	126.32	-7303.02	5256.98	3300.62	-1588.34	1618.45	-67.5752
Classifier 870	C	-930.157	69.5963	-5.11346	-7113.6	4987.23	3667.82	-1353.74	1534.08	-89.2205
	ELS/MDD	-714.5	57.921	36.8315	-6133.06	4318.46	3156.3	-1112.6	1349.51	-77.7738
Classifier 871	C	-923.166	56.8055	170.519	-6680.11	4959.55	3602.41	-1317.3	1516.6	-86.0414
	ELS/MDD	-712.587	48.1204	165.084	-5828.05	4301.48	3110.56	-1088.48	1341.14	-76.0984
Classifier 872	C	-1722.45	134.737	22.916	-14518	8750.33	7970.41	-1968.54	2907.91	-233.352
	ELS/MDD	-1359.37	117.082	40.1987	-12896.9	7725.03	7050.74	-1685.76	2593.3	-208.817
Classifier 873	C	-1104.89	63.2831	230.131	-9241.44	5961.74	4992.87	-1831.19	1850.19	-128.924
	ELS/MDD	-867.832	53.4795	222.585	-8161.22	5220.32	4365.65	-1456.19	1649.9	-115.124
Classifier 874	C	-2367.54	184.017	162.033	-19148	11562.7	10663.1	-3736.74	4005.15	-302.693
	ELS/MDD	-1856.5	160.338	162.345	-16959.4	10193.3	9413.81	-3237.66	3556.57	-269.68
Classifier 875	C	-1102.29	64.6477	222.451	-9010.38	5862.84	4858.9	-1445.98	1846.22	-126.423
	ELS/MDD	-868.43	54.7662	225.14	-7985.37	5156.91	4285.29	-1208.52	1645.85	-113.282
Classifier 876	C	-1356.73	33.4139	370.669	-8011.84	6444.67	3510.45	-710.437	2333.02	-42.5996
	ELS/MDD	-1130.49	25.304	361.058	-7139.69	5759.79	3019.63	-496.014	2142.9	-33.5632
Classifier 877	C	-1126.23	52.5757	243.292	-6948.45	5873.78	3568.37	-11.0101	1834.25	-54.2193
	ELS/MDD	-905.668	40.0038	248.058	-6048.87	5145.55	3086.74	137.688	1654.67	-43.8711
Classifier 878	C	-1287.12	80.9766	265.83	-7412.75	6356.03	4679.76	-1114.95	2128.06	-131.623
	ELS/MDD	-991.971	68.8097	251.505	-6480.61	5535.52	4059.85	-917.995	1876.58	-115.97
Classifier 879	C	-1002.04	72.4544	120.043	-7165.9	5226.14	3466.04	-1576.33	1688.99	-89.7164
	ELS/MDD	-791.137	63.2377	130.051	-6303.72	4547.94	2934.51	-1380.64	1518.25	-80.5148
Classifier 880	C	-1077.72	48.5178	293.547	-8539.78	5811.18	3719.08	-2000.44	1925.87	-114.86
	ELS/MDD	-879.177	35.9889	311.433	-7830.18	5214.11	3260.7	-1844.51	1773.54	-108.218
Classifier 881	C	-943.496	65.0414	26.0097	-7324.87	5075.51	3714.93	-1426.24	1569.23	-93.1347
	ELS/MDD	-724.306	54.0002	63.4672	-6316.44	4394.08	3196.81	-1174.68	1379.78	-81.1659
Classifier 882	C	-1379.02	53.599	321.532	-7766.02	6588.64	4598.54	-488.748	2284.58	-90.4598
	ELS/MDD	-1093.56	41.8278	313.672	-6804.64	5789.47	3992.3	-285.416	2041.11	-75.8056
Classifier 883	C	-1229.12	108.366	-89.1958	-8930.17	6241.44	4918.11	-1339.33	2015.48	-130.019
	ELS/MDD	-946.629	87.6582	-26.5942	-7922.95	5457.19	4275.2	-1176.63	1791.59	-117.568
Classifier 884	C	-966.454	57.1939	198.499	-7062.96	5287.49	3897.74	-1884.11	1579.25	-89.764
	ELS/MDD	-745.011	48.314	189.785	-6157.88	4587.73	3355.47	-1509.28	1394.15	-78.7836
Classifier 885	C	-1253.07	67.4566	357.97	-9702.46	6631.48	5218.56	-3775.93	2120.4	-129.05
	ELS/MDD	-971.167	52.7261	353.373	-8621.37	5816.12	4546.11	-3226.76	1887.61	-116.644
Classifier 886	C	-1544.89	136.638	41.8692	-11029.8	7591.59	6085.46	-2550.76	2536.1	-153.98
	ELS/MDD	-1189.21	117.393	44.5038	-9590.26	6556.12	5279.4	-2194.7	2244.08	-138.488
Classifier 887	C	-936.536	54.5795	198.542	-6913.01	5137.9	3839.77	-1999.98	1536.75	-91.2798
	ELS/MDD	-719.328	46.5034	185.708	-6014.52	4437.6	3289.75	-1591.68	1354.74	-79.8782
Classifier 888	C	-1201.43	87.2318	287.727	-8823.89	6418.74	4707.12	-2163.43	1907.34	-89.7777
	ELS/MDD	-918.499	73.2049	270.877	-7604.41	5512.01	4051.5	-1851.48	1684.88	-81.1085
Classifier 889	C	-1281.81	102.648	224.353	-8847.07	6954.1	4544.72	-1413.08	2075.47	-103.271
	ELS/MDD	-996.27	88.8723	214.847	-7756.61	6112.72	3936.01	-1119.23	1836.22	-91.1989
Classifier 890	C	-1525.48	90.8473	387.448	-12348.3	7891.45	6864.76	-3814.52	2558.97	-171.077
	ELS/MDD	-1186.01	77.4614	359.73	-10883.6	6906.22	6003.51	-3196.74	2265.86	-151.891
Classifier 891	C	-1107.26	66.6748	156.053	-9318.9	5928.03	4907.01	-1491.49	1863.1	-129.132
	ELS/MDD	-869.539	55.8398	170.238	-8219.7	5201.74	4314.23	-1257.86	1659.91	-115.541
Classifier 892	C	-939.207	64.2229	113.174	-7010.07	5046.97	3720.76	-1258.53	1525.86	-81.6388
	ELS/MDD	-723.6	54.7102	123.804	-6117.22	4373.85	3210.23	-1056.58	1345.87	-71.5053
Classifier 893	C	-1009.59	76.2459	127.676	-7403.04	5231.72	3463.62	-1666.4	1701.95	-87.5086
	ELS/MDD	-800.405	66.1668	138.967	-6553.83	4599.54	2991.9	-1442.79	1524.61	-77.225
Classifier 894	C	-1108.89	67.7281	129.522	-9381.97	5935.35	4912.2	-1513.55	1869.74	-130.256
	ELS/MDD	-869.637	56.1908	162.772	-8237.05	5202.36	4314.55	-1262.7	1661.8	-115.856
Classifier 895	C	-1725.61	115.247	411.144	-10447.8	8386.62	6455.75	-2644.78	2841	-168.714
	ELS/MDD	-1320.43	98.5049	377.328	-9118.36	7296.7	5600.74	-2246.38	2493.22	-148.029
Classifier 896	C	-972.88	50.0831	183.972	-7520.61	5395.13	3931.68	-1319.83	1617.29	-93.8485
	ELS/MDD	-758.186	37.5546	208.591	-6713.18	4733.96	3429.66	-1158.33	1449.77	-86.4214
Classifier 897	C	-1287.66	39.1818	335.404	-9623.96	6759.06	5136.55	-985.017	2147.08	-98.0173
	ELS/MDD	-1030.24	29.3069	329.716	-8438.58	5920.93	4476.76	-693.789	1928.52	-83.3142
Classifier 898	C	-998.398	84.3103	36.6126	-7544.18	5280.79	3870.76	-1545.01	1608.96	-83.2395
	ELS/MDD	-767.115	62.9838	100.032	-6704.64	4621.63	3367.28	-1335.62	1439.84	-78.5279
Classifier 899	C	-1276.82	103.209	196.964	-9112.18	7004.7	4628.75	-1533.21	2064.49	-104.46
	ELS/MDD	-989.635	89.1944	196.502	-7975.16	6155.57	4004.18	-1210.37	1821.73	-91.6861
Classifier 900	C	-992.493	63.6294	166.596	-7698.83	5613.77	4141.02	-2190.53	1606.25	-89.7464
	ELS/MDD	-757.461	54.226	163.772	-6671.32	4825.99	3542.44	-1763.84	1409.72	-77.796
Classifier 901	C	-1280.84	60.2741	189.961	-11146.5	7378.76	5944.86	-1859.54	2130.87	-145.807
	ELS/MDD	-980.785	51.044	192.134	-9700.03	6363.56	5145.76	-1553.31	1874.8	-129.053
Classifier 902	C	-960.995	58.6884	95.6591	-7212.16	5206.11	3806.61	-1382.41	1586.96	-91.0932
	ELS/MDD	-733.827	49.3745	113.919	-6236.5	4490.45	3264.64	-1142.84	1392.97	-79.6993
Classifier 903	C	-929.432	67.3237	168.194	-7164.1	5270.91	3698.04	-1133.76	1457.52	-70.66
	ELS/MDD	-712.696	56.0049	160.663	-6147.39	4499.28	3164.86	-946.604	1296.13	-64.9707
Classifier 904	C	-1728.87	116.373	418.57	-10712.7	8405.24	6687.11	-3842.89	2864.43	-178.534
	ELS/MDD	-1316.11	99.3999	380.8	-9313.47	7284.48	5767.78	-3204.81	2507.25	-155.843
Classifier 905	C	-1020.84	66.9312	207.852	-8254.13	6220.85	4194.89	-1376.32	1571.61	-71.7264
	ELS/MDD	-768.886	56.0941	190.011	-7029.89	5255.31	3564.54	-1141.39	1383.73	-65.6484
Classifier 906	C	-965.486	73.3288	9.17702	-7820.78	5185.06	3866.28	-1193.34	1583.26	-91.6269
	ELS/MDD	-745.383	61.6781	36.6095	-6797.84	4506.21	3342.91	-984.988	1398.55	-80.6751
Classifier 907	C	-1287.66	39.1818	335.404	-9623.96	6759.06	5136.55	-985.017	2147.08	-98.0173
	ELS/MDD	-1030.24	29.3069	329.716	-8438.58	5920.93	4476.76	-693.789	1928.52	-83.3142
Classifier 908	C	-1008.19	75.1521	152.996	-7410.56	5391.78	3476.91	-1480.94	1671.17	-83.0775
	ELS/MDD	-794.489	63.966	140.636	-6391.29	4612.61	2936.68	-1306.1	1516.35	-78.1735
Classifier 909	C	-953.792	57.6737	183.286	-6893.86	5172.3	3720.72	-1295.59	1555.8	-84.7763
	ELS/MDD	-738.339	48.5453	179.354	-6031.89	4505.65	3226.67	-1075.95	1376.8	-75.0625
Classifier 910	C	-1268.51	79.0658	302.042	-7531.09	6388.29	4725.17	-1198.24	2078.83	-127.469
	ELS/MDD	-978.161	66.7552	292.78	-6549.46	5560.51	4096.2	-989.078	1832.98	-112.116
Classifier 911	C	-1052.91	61.0506	101.188	-7993.37	6121.36	4354.82	-1639.88	1694.78	-91.7503
	ELS/MDD	-791.177	51.6513	111.037	-6856.03	5211.67	3699.7	-1346.84	1478.71	-80.3551
Classifier 912	C	-1305.71	102.882	192.214	-8067.77	6453.36	4804.34	-1559.45	2119.33	-122.949
	ELS/MDD	-996.049	86.726	188.8	-7023.55	5596.18	4152.46	-1296.49	1861.33	-108.555
Classifier 913	C	-1145.24	62.866	258.049	-9315.48	6186.64	5080.27	-1394.17	1903	-126.814
	ELS/MDD	-903.754	52.8913	257.139	-8268.52	5452.91	4485.92	-1165.09	1698.13	-113.667
Classifier 914	C	-1000.36	78.5587	125.572	-7122.54	5258.61	3813.37	-1532.57	1605.05	-80.3761
	ELS/MDD	-765.19	66.1151	127.754	-6193.24	4547.59	3284.13	-1265.5	1414.22	-71.4276
Classifier 915	C	-1281.99	30.1139	377.842	-7491.01	6634.17	4042.06	401.788	2047.3	-26.5314
	ELS/MDD	-1046.33	18.7408	375.972	-6579.62	5875.25	3542.89	526.115	1856.39	-17.5619
Classifier 916	C	-1142.36	46.1179	68.762	-8176.15	5673.26	3907.13	-372.773	1894.39	-54.6611
	ELS/MDD	-915.548	35.2526	95.337	-7150.73	4995.87	3391.64	-185.147	1702.59	-44.711
Classifier 917	C	-1283.52	78.3824	257.241	-8164.4	6681.52	4889.94	-1540.13	2116.38	-133.675
	ELS/MDD	-978.704	66.1149	255.679	-7019.28	5754.82	4202.66	-1264.74	1855.77	-116.929
Classifier 918	C	-1271.59	16.9719	399.856	-7247.71	6332.71	4029.09	266.673	2042.68	-19.1741
	ELS/MDD	-1040.35	8.24276	394.993	-6360.86	5647.92	3528.54	424.883	1852.31	-11.4829
Classifier 919	C	-1219.18	76.9041	285.145	-8720.41	6391.24	4796.02	-2345.66	1988.45	-104.83
	ELS/MDD	-935.611	65.5376	264.831	-7607.22	5549.78	4150.35	-1979.44	1749.99	-92.3199
Classifier 920	C	-1144.98	25.2813	199.963	-8111.68	5829.02	3927.8	-550.312	1939.51	-59.9625
	ELS/MDD	-930.663	12.0964	240.458	-7276.52	5199.09	3454.87	-396.027	1768.75	-52.9976
Classifier 921	C	-1271.59	16.9719	399.856	-7247.71	6332.71	4029.09	266.673	2042.68	-19.1741
	ELS/MDD	-1040.35	8.24276	394.993	-6360.86	5647.92	3528.54	424.883	1852.31	-11.4829
Classifier 922	C	-1153.31	32.2006	224.137	-7519.36	5781.23	3930.73	-274.482	1888.73	-46.2925
	ELS/MDD	-920.212	23.3852	230.63	-6567.56	5076.06	3403.24	-104.192	1694.46	-37.5473
Classifier 923	C	-1218.99	101.637	7.74696	-9722.63	7739.23	4460.63	-539.353	1940.96	-102.089
	ELS/MDD	-938.499	87.3122	36.5937	-8426.65	6732.42	3835.83	-362.811	1709.23	-89.3826
Classifier 924	C	-1126.16	25.9008	323.236	-7005.82	5615.59	3708.01	-514.41	1859.66	-47.0842
	ELS/MDD	-906.156	17.2049	325.033	-6134.29	4953.2	3219.68	-295.502	1673.36	-37.5048
Classifier 925	C	-1350.9	139.879	-458.75	-10961.8	6855.4	5533.09	-1545.23	2262.65	-163.66
	ELS/MDD	-1036.49	119.753	-365.518	-9537.73	5957.53	4793.64	-1300.46	1986.75	-142.41
Classifier 926	C	-1003.72	62.0288	166.812	-7396.81	5731.27	4188.19	-2393.11	1621.8	-92.0159
	ELS/MDD	-761.591	52.4051	160.795	-6395.16	4908.1	3566.08	-1905.13	1422.1	-80.4375
Classifier 927	C	-938.855	64.729	112.492	-7074.1	5062.66	3738.67	-1274.59	1522.79	-81.3736
	ELS/MDD	-723.24	55.0971	123.563	-6173.03	4388.61	3226.76	-1071.84	1342.95	-71.2513
Classifier 928	C	-1145.68	22.7251	336.651	-6709.25	5563.3	3607.88	-353.453	1905.64	-44.9872
	ELS/MDD	-924.267	14.5045	330.062	-5862.54	4902.01	3125.96	-153.852	1719.93	-36.223
Classifier 929	C	-946.373	49.5813	170.419	-7419.04	5191.54	3809.01	-1384.9	1591.35	-95.7351
	ELS/MDD	-737.48	37.0257	197.143	-6622.21	4555.33	3322.14	-1217	1426.71	-88.068
Classifier 930	C	-1235.04	94.1838	188.762	-9117.13	7843.3	4435.42	-330.611	1933.27	-92.3039
	ELS/MDD	-957.85	81.5174	184.687	-7969.74	6859.44	3835.78	-180.775	1709.35	-81.4007
Classifier 931	C	-1204.07	89.5158	253.668	-8947.95	6415.77	4716.77	-2160.8	1917.85	-91.7855
	ELS/MDD	-919.684	75.4494	233.032	-7738.33	5511.46	4062.92	-1848.05	1694.15	-83.1683
Classifier 932	C	-1005.71	79.0819	125.24	-7277.99	5301.66	3839.04	-1597.35	1615.39	-80.748
	ELS/MDD	-769.593	66.4357	129.406	-6333.17	4592.27	3312.69	-1324.07	1422.83	-71.82
Classifier 933	C	-970.986	62.7271	125.105	-6920.62	5325.96	3859.1	-1212.27	1560.02	-81.374
	ELS/MDD	-746.141	52.9693	132.014	-6024.62	4612.03	3325.12	-1004.84	1376.33	-72.0013
Classifier 934	C	-1274.63	94.1198	240.233	-9577.43	6612.49	5101.18	-2589.06	2048.25	-96.3504
	ELS/MDD	-978.318	80.7701	234.551	-8355.95	5738.59	4413.69	-2216.56	1801.03	-84.3184
Classifier 935	C	-925.716	65.5279	142.297	-6949.44	4968.43	3737.62	-1796.39	1505.54	-83.0888
	ELS/MDD	-715.595	55.6402	149.88	-6074.77	4318.42	3224.77	-1451.56	1328.19	-72.1164
Classifier 936	C	-916.155	63.5977	113.417	-6438.91	4834.35	3511.32	-1267.58	1501.35	-82.8092
	ELS/MDD	-707.568	53.5095	123.273	-5622.4	4201.54	3036.17	-1044.8	1326.88	-73.1327
Classifier 937	C	-1217.68	79.9768	229.409	-7549.42	6097.4	4594.5	-1540.46	2018.35	-129.807
	ELS/MDD	-935.362	67.8782	222.912	-6573.03	5293.29	3961.38	-1212.69	1775.59	-113.501
Classifier 938	C	-1242.59	88.4657	231.145	-9408.74	6764.64	4978.65	-2161.4	1967.25	-92.9179
	ELS/MDD	-941.753	74.545	216.275	-8088.11	5778.99	4263.26	-1848.42	1731.21	-83.966
Classifier 939	C	-932.964	48.9573	200.603	-7308.59	5097.93	3803.17	-1901.46	1580.78	-99.2644
	ELS/MDD	-729.822	36.4375	223.331	-6536.72	4486.4	3317.87	-1598.05	1417.68	-90.4934
Classifier 940	C	-1428.37	60.7766	357.217	-9434.04	6823.19	4901.47	-1454.46	2349.4	-67.6604
	ELS/MDD	-1135.44	48.1532	346.199	-8261.41	6005	4264.1	-1131.51	2101.75	-56.1385
Classifier 941	C	-922.603	49.5454	199.836	-7080.16	4979.85	3629.52	-1383.69	1559.22	-94.0887
	ELS/MDD	-724.813	37.0166	218.535	-6365.97	4397.4	3187.82	-1213.49	1403.48	-86.8572
Classifier 942	C	-914.242	63.8481	113.957	-6541.1	4861.86	3542.71	-1293.49	1494.23	-82.5993
	ELS/MDD	-705.97	53.6537	124.403	-5712.46	4227.82	3065.45	-1069.45	1320.17	-72.8957
Classifier 943	C	-940.456	62.5478	104.525	-6699.49	5046.88	3679.24	-1235.05	1531.84	-83.3301
	ELS/MDD	-722.011	52.8017	113.665	-5823.45	4362.07	3163.48	-1023.95	1351.48	-73.7519
Classifier 944	C	-1358.5	38.8995	343.659	-7682.16	6387.35	3436.77	-643.241	2320	-34.8551
	ELS/MDD	-1134.65	29.6092	341.372	-6854.94	5725.27	2964.36	-444.675	2133.87	-26.8254
Classifier 945	C	-1115.99	13.6352	377.24	-7403.19	5673.6	3790.74	-584.324	1885.35	-55.7692
	ELS/MDD	-913.66	1.5576	393.624	-6677.99	5080.26	3344.61	-421.406	1725.95	-48.9991
Classifier 946	C	-1109.15	36.383	301.294	-6945.66	5650.54	3654.85	-222.992	1779.05	-35.0628
	ELS/MDD	-889.428	25.3337	288.192	-5924.22	4866.21	3119.05	-49.8661	1617.46	-30.2338
Classifier 947	C	-950.762	55.8831	145.24	-7078.96	5211.23	3811.47	-1335.18	1555.97	-88.4153
	ELS/MDD	-727.77	47.4329	146.327	-6142.63	4495.91	3273.12	-1107.37	1369.66	-77.8451
Classifier 948	C	-1128.91	23.6077	327.964	-7049.57	5634	3708.15	-526.333	1869.26	-46.8256
	ELS/MDD	-907.918	15.5658	321.25	-6189.78	4969.19	3223.53	-320.955	1683.64	-38.0294
Classifier 949	C	-939.04	71.5162	93.4533	-7417.41	5309.78	3751.98	-1141.11	1483.16	-74.9206
	ELS/MDD	-719.156	59.6265	101.733	-6374.9	4545.27	3218.92	-957.845	1314.61	-68.0917
Classifier 950	C	-1262.71	113.707	-52.6256	-8871.8	6404.62	4997.96	-1248.69	2046.81	-127.695
	ELS/MDD	-979.034	92.4521	0.68806	-7914.92	5630.31	4370.49	-1094.47	1824.81	-115.816
Classifier 951	C	-1146.77	35.1534	334.674	-7319.91	5667.59	3797.56	-410.613	1843.61	-24.6352
	ELS/MDD	-933.874	26.0314	334.254	-6482.71	5028.41	3322.59	-217.041	1667.11	-16.1891
Classifier 952	C	-1511.73	159.777	203.34	-10157.4	8925.07	3174.27	-107.404	2558.79	-107.817
	ELS/MDD	-1267.01	147.566	211.176	-9166.24	8126.52	2658.22	32.5499	2356.76	-97.5545
Classifier 953	C	-1480.68	160.374	-75.1607	-10255.5	8197.17	5265.49	-53.4226	2358.68	-141.344
	ELS/MDD	-1165	140.841	-49.0856	-9052.96	7244.94	4605.26	60.2226	2098.23	-125.487
Classifier 954	C	-1035.95	93.7138	147.385	-7913.25	5836.44	4032.32	-1363.16	1563.5	-59.9316
	ELS/MDD	-783.41	77.6091	142.233	-6795.24	4976.02	3449.6	-1142.85	1381.25	-56.1592
Classifier 955	C	-1061.64	92.8173	44.9153	-7950.12	6255.98	3758.32	-365.756	1704.09	-89.3529
	ELS/MDD	-830.792	79.8778	69.2865	-6931.66	5496.52	3245.8	-211.879	1513.82	-78.7885
Classifier 956	C	-1485.49	43.7378	470.232	-9268.5	7193.16	4982.38	-1630.25	2453.51	-64.2341
	ELS/MDD	-1181.74	33.2241	445.898	-8134.02	6335.44	4340.21	-1288.29	2195.58	-53.2869
Classifier 957	C	-1008.54	86.7374	69.7292	-7093.94	5291.36	3841	-1616.43	1604.06	-77.0248
	ELS/MDD	-769.106	72.452	87.6543	-6166.94	4577.99	3308.73	-1332.59	1410.25	-68.3766
Classifier 958	C	-947.095	49.6578	216.913	-7224.91	5196.22	3766.84	-1343.93	1580.54	-92.1631
	ELS/MDD	-744.288	37.1201	233.72	-6493.5	4589.71	3309.69	-1177.56	1422.53	-85.1405
Classifier 959	C	-930.973	61.1976	95.0323	-7077.86	5053.16	3696.54	-1360.66	1532.33	-89.1322
	ELS/MDD	-716.793	51.4673	107.815	-6145.65	4378.21	3187.77	-1126.72	1352.16	-78.4192
Classifier 960	C	-1012.11	68.6195	145.994	-7325.26	5300.47	3491.2	-1685.93	1720.63	-94.2322
	ELS/MDD	-797.739	59.5762	147.939	-6449.85	4635.93	2997.23	-1443.02	1539.19	-83.6786
Classifier 961	C	-1220.14	107.562	-28.6657	-8904.67	6225	4989.07	-2087.89	2005.06	-133.695
	ELS/MDD	-941.229	92.066	-17.003	-7729.44	5360.29	4309.47	-1740.38	1779.08	-120.189
Classifier 962	C	-1104.74	64.5807	227.372	-9046.13	5896.47	4920.3	-1692.14	1850	-127.938
	ELS/MDD	-868.758	54.8006	220.693	-8012.13	5173.2	4315.54	-1352.04	1649.71	-114.411
Classifier 963	C	-1052.91	61.0506	101.188	-7993.37	6121.36	4354.82	-1639.88	1694.78	-91.7503
	ELS/MDD	-791.177	51.6513	111.037	-6856.03	5211.67	3699.7	-1346.84	1478.71	-80.3551
Classifier 964	C	-1002.67	73.8159	111.209	-7159.45	5189.69	3412.7	-1626.39	1699.96	-91.0169
	ELS/MDD	-792.008	63.5756	120.983	-6325.07	4549.63	2936.3	-1396.45	1523.35	-81.2491
Classifier 965	C	-2215.95	259.253	-129.947	-15121.3	12531.7	5553.88	122.097	3729.83	-194.711
	ELS/MDD	-1819.08	234.28	-101.108	-13637.9	11332	4880.47	229.439	3390.66	-175.821
Classifier 966	C	-1021.09	86.1454	118.214	-7146.05	5440.96	4056.54	-2349.95	1613.72	-79.4661
	ELS/MDD	-777.008	72.1372	121.533	-6213.23	4692.12	3472.14	-1885.34	1418.94	-70.3606
Classifier 967	C	-1271.08	104.566	6.1455	-9046.98	6551.84	5076.68	-1366.95	2073.13	-131.18
	ELS/MDD	-984.525	90.3534	19.9477	-7928.73	5712.78	4416.86	-1133.85	1832.75	-115.96
Classifier 968	C	-1167.92	31.6941	174.429	-7804.68	5866.46	3895.76	-483.06	1940.77	-50.4901
	ELS/MDD	-937.138	22.6132	188.112	-6843.45	5170.35	3386.12	-283.22	1745.45	-41.2086
Classifier 969	C	-1249.43	99.5587	-7.38708	-9361.62	6579.02	5041.89	-1646.38	2065.36	-134.991
	ELS/MDD	-963.533	80.515	37.7036	-8298.61	5749	4389.77	-1426.24	1835.4	-121.785
Classifier 970	C	-1948.79	178.084	-477.702	-17545.8	9869.48	9075.95	-2153.6	3336.79	-281.348
	ELS/MDD	-1525.21	154.216	-389.302	-15481.6	8680.11	7993.57	-1841.66	2960.78	-249.907
Classifier 971	C	-943.751	66.0907	128.539	-7132.59	5023.38	3706.42	-1152.31	1537.89	-85.1851
	ELS/MDD	-731.606	55.8841	131.719	-6241.3	4374.81	3212.78	-950.377	1362.7	-75.5499
Classifier 972	C	-1149.28	65.6819	240.953	-9240.36	6163.74	4916.21	-1475.49	1922.99	-125.254
	ELS/MDD	-909.417	56.55	231.112	-8175.43	5420.63	4276.63	-1273.13	1723.89	-111.888
Classifier 973	C	-916.863	65.8172	126.374	-6819.08	4873.82	3586.62	-1307.41	1492.46	-80.0631
	ELS/MDD	-710.727	55.8039	138.473	-5977.49	4249.21	3113.75	-1091.23	1318.38	-69.8644
Classifier 974	C	-1252.38	34.5488	352.899	-8940.71	6324.32	4831	-677.436	2091.5	-86.2985
	ELS/MDD	-1014.97	24.9545	347.42	-7923.4	5612.61	4255.16	-459.569	1890.35	-73.8667
Classifier 975	C	-1029.4	55.8078	199.893	-7735.05	5865.8	4124.71	-1591.13	1674.31	-91.8453
	ELS/MDD	-786.286	47.1548	191.959	-6703.95	5056.62	3547.44	-1310.54	1471.39	-80.7317
Classifier 976	C	-2030.24	177.091	-2.72022	-12001.3	9426.92	7677.08	-1609.01	3385.95	-250.784
	ELS/MDD	-1562.24	153.079	15.6688	-10506.9	8226.58	6688.17	-1354.73	2978.53	-220.456
Classifier 977	C	-1273.95	110.813	-22.3586	-8814.5	6523.96	5047.5	-1344.18	2063.89	-127
	ELS/MDD	-987.853	95.3106	-1.54561	-7735.37	5698.51	4397.16	-1120.27	1826.1	-112.485
Classifier 978	C	-1242.15	77.2769	239.1	-9096.26	6539.01	4959.43	-2429.08	2033.69	-109.488
	ELS/MDD	-945.155	65.9687	227.042	-7885.79	5641.9	4264.07	-2051.34	1782.36	-96.0562
Classifier 979	C	-1022.84	84.2232	119.386	-7070.2	5446.36	3917.91	-1507.85	1608.87	-73.7075
	ELS/MDD	-783.937	70.5557	125.552	-6167.7	4725.85	3385.44	-1246.66	1419.1	-65.8425
Classifier 980	C	-1249.43	99.5587	-7.38708	-9361.62	6579.02	5041.89	-1646.38	2065.36	-134.991
	ELS/MDD	-963.533	80.515	37.7036	-8298.61	5749	4389.77	-1426.24	1835.4	-121.785
Classifier 981	C	-937.575	57.0108	180.779	-6914.64	5072.5	3768.75	-1938.53	1545.78	-90.753
	ELS/MDD	-721.843	48.1848	173.694	-6025.11	4394.55	3239.13	-1555.39	1364.19	-79.6586
Classifier 982	C	-1009.87	68.2372	161.313	-7289.2	5293.19	3481.16	-1662.55	1713.34	-93.1155
	ELS/MDD	-797.096	59.409	156.01	-6430.81	4631.42	2991.32	-1429.86	1535.32	-83.0808
Classifier 983	C	-1207.96	102.646	-18.359	-8695.56	6105.4	4762.69	-1451.52	1995.26	-129.621
	ELS/MDD	-935.106	88.2288	1.04444	-7618.54	5324.28	4143.1	-1214.44	1763.81	-114.643
Classifier 984	C	-1726.53	115.097	356.802	-10724.2	8404.14	6528.44	-2742.79	2854.32	-172.044
	ELS/MDD	-1313.19	98.3936	332.617	-9312.11	7276.68	5636.26	-2332.52	2497.82	-150.623
Classifier 985	C	-954.892	69.45	72.5772	-7329.09	5192.9	3806.25	-1264.2	1544.22	-82.3148
	ELS/MDD	-739.704	58.6554	95.7214	-6390.69	4521.03	3299.01	-1055.23	1364.28	-71.808
Classifier 986	C	-939.04	71.5162	93.4533	-7417.41	5309.78	3751.98	-1141.11	1483.16	-74.9206
	ELS/MDD	-719.156	59.6265	101.733	-6374.9	4545.27	3218.92	-957.845	1314.61	-68.0917
Classifier 987	C	-1349.34	140.399	-445.315	-10973.7	6851.64	5532.94	-1562.37	2253.23	-160.686
	ELS/MDD	-1036.23	120.706	-364.497	-9550.05	5949.18	4792.04	-1302.46	1982.12	-140.948
Classifier 988	C	-1144.15	39.6564	132.592	-7355.55	5729.14	3817.58	-406.142	1874.94	-43.6235
	ELS/MDD	-918.837	29.7164	151.291	-6436.04	5049.77	3316.59	-214.944	1686.87	-34.9348
Classifier 989	C	-1043.65	84.8855	-4.58767	-8253.99	5610.62	3625.28	-1637.58	1756.92	-93.1278
	ELS/MDD	-820.808	72.7623	4.94733	-7201.05	4841.82	3093.85	-1448.26	1584.72	-86.0701
Classifier 990	C	-1151.28	27.0999	325.183	-7588.22	6110.98	4063.84	-842.653	1884.15	-57.4281
	ELS/MDD	-911.099	19.2103	313.493	-6555.64	5296.09	3479.42	-545.552	1683.16	-45.9043
Classifier 991	C	-1246.99	94.3665	271.063	-9070.48	6326.05	4853.06	-2547.48	2012.98	-94.1327
	ELS/MDD	-963.598	80.9057	257.792	-7952.38	5516.37	4219.72	-2179.21	1776.54	-82.7901
Classifier 992	C	-938.629	68.2202	51.4008	-7108.21	5109.04	3851.93	-2015.58	1536.8	-90.8581
	ELS/MDD	-720.05	57.1147	73.0443	-6147.9	4411.29	3294.97	-1600.85	1353.65	-79.3034
Classifier 993	C	-951.09	55.2567	145.225	-7099.29	5218.32	3814.74	-1343.95	1558.16	-88.6021
	ELS/MDD	-727.803	47.2706	145.97	-6150.43	4497.51	3273.66	-1109.56	1370.5	-77.9197
Classifier 994	C	-1500.81	87.1139	439.076	-11828	7655.31	6539.87	-2836.76	2512.57	-161.687
	ELS/MDD	-1174.58	73.8699	419.297	-10428.9	6721.72	5751.24	-2441.62	2231.76	-144.208
Classifier 995	C	-1236.55	101.713	-46.0372	-9049.25	6361.23	4983.41	-1429.99	2034.54	-132.348
	ELS/MDD	-950.132	87.9161	-22.7535	-7881.32	5509.43	4306.27	-1190.12	1791.87	-116.607
Classifier 996	C	-1725.61	115.247	411.144	-10447.8	8386.62	6455.75	-2644.78	2841	-168.714
	ELS/MDD	-1320.43	98.5049	377.328	-9118.36	7296.7	5600.74	-2246.38	2493.22	-148.029
Classifier 997	C	-1068.81	40.7572	202.032	-8983.85	6341.3	4531.44	-1838.7	1801.26	-111.155
	ELS/MDD	-818.269	29.9314	222.389	-7894.04	5488.14	3908.18	-1584.47	1597.3	-100.605
Classifier 998	C	-1068.81	40.7572	202.032	-8983.85	6341.3	4531.44	-1838.7	1801.26	-111.155
	ELS/MDD	-818.269	29.9314	222.389	-7894.04	5488.14	3908.18	-1584.47	1597.3	-100.605
Classifier 999	C	-1155.27	29.9074	337.49	-7052.75	5857.46	3395.82	1500	1814.47	-4.19275
	ELS/MDD	-941.747	18.6599	327.815	-6076.04	5106.55	2850.77	1805.55	1651.84	3.35535
[truncated: 2 more rows]

## Sheet: Eensmble classifier model 3
Ensemble classifier model 3: The ensemble classifier model for discrimination control and non-ELS/MDD. Here are the 1000 classifiers that consists of the ensemble classifier model. The classifiers are displayed below. C=K+aX1+bX2+cX3;non-ELS/MDD=K+aX1+bX2+cX3. The X1 (6-deoxy-mannopyrannose), X2 (palmitic acid) and X3 (heptadecylic acid) stand for the RPA of identified metabolites by Tclass. For …
Supplementary file 3: The ensemble classifier model for discrimination control and non-ELS/MDD. Here are the 1000 classifiers that consists of the ensemble classifier model. The classifiers are displayed below. C=K+aX1+bX2+cX3;non-ELS/MDD=K+aX1+bX2+cX3. The X1 (6-deoxy-mannopyrannose), X2 (palmitic acid) and X3 (heptadecylic acid) stand for the RPA of identified metabolites by Tclass. For one pla…		K	a	b	c
Classifier 1	C	-67.6298	-159.985	166.813	1487.03
	non-ELS/MDD	-30.6831	-59.9251	98.6919	905.621
Classifier 2	C	-52.6373	-94.2664	118.808	1278.38
	non-ELS/MDD	-26.3127	-22.2743	72.5326	780.243
Classifier 3	C	-62.5301	-114.364	141.595	1434.05
	non-ELS/MDD	-27.8329	-33.1034	83.8951	782.329
Classifier 4	C	-66.7556	-115.54	146.544	1641.78
	non-ELS/MDD	-29.4245	-36.4952	86.2459	991.735
Classifier 5	C	-68.2252	-68.5981	145.318	1660.21
	non-ELS/MDD	-43.2554	14.4205	97.8763	1160.93
Classifier 6	C	-59.5747	-86.0622	129.927	1514.66
	non-ELS/MDD	-28.6963	-18.5963	79.6834	945.266
Classifier 7	C	-57.2198	-111.78	127.356	1435.31
	non-ELS/MDD	-25.1844	-33.0412	73.8649	840.201
Classifier 8	C	-55.7824	-111.756	124.997	1391.56
	non-ELS/MDD	-25.1399	-33.7619	73.2083	829.841
Classifier 9	C	-58.7857	-93.2967	128.663	1462.05
	non-ELS/MDD	-27.758	-26.1225	78.2407	906.753
Classifier 10	C	-65.8615	-149.47	155.48	1603.87
	non-ELS/MDD	-28.878	-55.7498	91.0464	965.217
Classifier 11	C	-57.823	-84.9161	127.176	1461.57
	non-ELS/MDD	-27.9909	-19.3779	78.2425	911.511
Classifier 12	C	-55.4307	-90.3581	124.377	1240.24
	non-ELS/MDD	-26.2768	-23.5026	75.4129	752.556
Classifier 13	C	-57.3695	-90.3444	127.1	1391.11
	non-ELS/MDD	-27.5726	-25.3894	77.9908	873.897
Classifier 14	C	-59.1578	-90.951	129.812	1486.56
	non-ELS/MDD	-30.2448	-24.9349	82.0375	963.696
Classifier 15	C	-59.5815	-96.3561	129.199	1549.23
	non-ELS/MDD	-27.1596	-22.4405	76.2773	940.986
Classifier 16	C	-64.051	-63.5928	137.026	1584.69
	non-ELS/MDD	-41.7742	19.6931	92.2312	1109.96
Classifier 17	C	-53.6278	-100.192	121.483	1305.88
	non-ELS/MDD	-26.1543	-29.48	74.0205	804.859
Classifier 18	C	-56.1703	-105.065	126.927	1440.95
	non-ELS/MDD	-26.273	-32.503	76.3307	883.925
Classifier 19	C	-54.7489	-94.5151	123.049	1255.1
	non-ELS/MDD	-26.2294	-24.9126	74.7593	751.445
Classifier 20	C	-56.9708	-110.581	130.67	1342.34
	non-ELS/MDD	-25.4879	-34.247	76.2362	808.631
Classifier 21	C	-51.6087	-89.479	117.104	1225.86
	non-ELS/MDD	-26.6152	-21.5149	72.9596	770.228
Classifier 22	C	-54.235	-89.5838	122.285	1260.24
	non-ELS/MDD	-26.8585	-24.2532	75.8149	791.804
Classifier 23	C	-56.896	-92.9983	126.251	1391.38
	non-ELS/MDD	-28.3838	-23.8498	77.6665	884.838
Classifier 24	C	-62.6221	-86.4318	135.922	1505.04
	non-ELS/MDD	-29.6129	-19.3198	83.0507	932.203
Classifier 25	C	-52.4877	-97.8479	119.089	1266.94
	non-ELS/MDD	-25.2621	-27.1448	72.2064	771.668
Classifier 26	C	-51.6507	-91.174	116.515	1297.28
	non-ELS/MDD	-26.1394	-22.8943	71.4113	825.133
Classifier 27	C	-58.751	-121.177	131.871	1469.89
	non-ELS/MDD	-25.8405	-39.2278	76.7738	868.063
Classifier 28	C	-56.896	-92.9983	126.251	1391.38
	non-ELS/MDD	-28.3838	-23.8498	77.6665	884.838
Classifier 29	C	-55.2856	-100.875	124.642	1335.12
	non-ELS/MDD	-25.7536	-28.3604	74.7134	798.136
Classifier 30	C	-59.1041	-123.676	133.21	1460.51
	non-ELS/MDD	-25.764	-38.2001	76.6158	853.045
Classifier 31	C	-56.7024	-88.5233	125.726	1371.57
	non-ELS/MDD	-28.2003	-23.4472	78.4895	862.063
Classifier 32	C	-64.9957	-152.689	154.733	1514.87
	non-ELS/MDD	-26.9683	-51.2278	86.3954	877.889
Classifier 33	C	-60.6391	-126.602	137.621	1514.35
	non-ELS/MDD	-26.1989	-41.0928	79.3149	886.965
Classifier 34	C	-53.9245	-100.812	123.782	1287.36
	non-ELS/MDD	-26.0727	-31.3961	76.054	789.35
Classifier 35	C	-65.0545	-117.825	145.412	1580.47
	non-ELS/MDD	-30.3965	-36.8104	87.2938	979.949
Classifier 36	C	-58.4234	-121.382	131.915	1462.52
	non-ELS/MDD	-25.8485	-39.6886	76.9934	866.989
Classifier 37	C	-72.9527	-99.1357	153.846	2151.96
	non-ELS/MDD	-43.7266	2.35246	100.353	1375.5
Classifier 38	C	-74.5903	-40.3184	157.054	1671.65
	non-ELS/MDD	-51.7613	35.3024	113.263	1230.44
Classifier 39	C	-65.4791	-163.907	159.436	1576.65
	non-ELS/MDD	-27.673	-60.5125	90.7168	926.962
Classifier 40	C	-64.8926	-139.228	153.454	1427.41
	non-ELS/MDD	-29.346	-45.0621	89.6462	852.11
Classifier 41	C	-55.8565	-111.191	128.076	1386.41
	non-ELS/MDD	-26.7966	-35.3641	77.5171	848.01
Classifier 42	C	-53.6962	-104.662	120.16	1337.16
	non-ELS/MDD	-24.5157	-29.762	70.5578	792.823
Classifier 43	C	-59.4359	-137.899	142.159	1407.13
	non-ELS/MDD	-27.0231	-43.5997	81.9584	845.995
Classifier 44	C	-71.0097	-132.312	155.797	1785.18
	non-ELS/MDD	-31.0914	-46.9781	92.4361	1077.36
Classifier 45	C	-63.2572	-125.949	146.643	1562.16
	non-ELS/MDD	-28.4255	-37.1321	85.4291	955.27
Classifier 46	C	-55.8952	-102.416	126.821	1388.61
	non-ELS/MDD	-27.7086	-31.6699	78.4393	873.537
Classifier 47	C	-53.1062	-99.9061	118.912	1309.74
	non-ELS/MDD	-25.4707	-24.2376	70.3003	801.422
Classifier 48	C	-55.4809	-88.6684	125.333	1286.1
	non-ELS/MDD	-28.6786	-24.1314	79.4697	818.472
Classifier 49	C	-67.8511	-148.742	161.958	1622.76
	non-ELS/MDD	-29.623	-50.8875	93.7016	990.802
Classifier 50	C	-55.5895	-102.419	128.255	1296.01
	non-ELS/MDD	-27.7894	-31.7323	79.9326	804.3
Classifier 51	C	-73.7578	-92.587	157.231	1822.34
	non-ELS/MDD	-43.6072	6.33716	101.285	1214.2
Classifier 52	C	-57.1744	-116.989	131.227	1368.02
	non-ELS/MDD	-25.782	-38.4173	77.3311	818.596
Classifier 53	C	-61.0242	-102.838	134.773	1509.74
	non-ELS/MDD	-28.6823	-32.6591	82.257	933.981
Classifier 54	C	-55.6221	-90.4672	122.649	1376.81
	non-ELS/MDD	-26.9645	-24.6162	75.113	860.23
Classifier 55	C	-65.6546	-147.409	156.577	1516.96
	non-ELS/MDD	-29.6273	-51.5682	91.9785	912.531
Classifier 56	C	-54.4943	-106.786	123.898	1373.65
	non-ELS/MDD	-26.2413	-32.3387	74.7983	838.811
Classifier 57	C	-55.2383	-103.366	127.448	1313.01
	non-ELS/MDD	-25.9149	-30.1188	76.1799	798.562
Classifier 58	C	-61.1254	-142.46	144.614	1448.99
	non-ELS/MDD	-27.0266	-45.0491	82.2589	861.373
Classifier 59	C	-53.2476	-108.108	123.746	1315.55
	non-ELS/MDD	-25.139	-35.1979	74.4062	801.253
Classifier 60	C	-57.9318	-97.5163	129.883	1309.61
	non-ELS/MDD	-28.4458	-27.0475	80.1094	805.723
Classifier 61	C	-63.9017	-100.378	139.438	1621.19
	non-ELS/MDD	-31.7035	-31.0829	87.5957	1038.14
Classifier 62	C	-60.2007	-145.189	144.603	1427.88
	non-ELS/MDD	-26.4184	-51.0255	83.3132	854.871
Classifier 63	C	-54.4139	-102.47	125.722	1274.03
	non-ELS/MDD	-26.2058	-32.4152	77.1123	775.403
Classifier 64	C	-75.8894	-183.093	181.816	1784.9
	non-ELS/MDD	-30.542	-69.2718	101.836	1043.92
Classifier 65	C	-52.4866	-97.9986	118.231	1293.77
	non-ELS/MDD	-25.6938	-26.1435	71.4508	796.895
Classifier 66	C	-57.4992	-82.7828	127.775	1422.7
	non-ELS/MDD	-28.3436	-19.9074	79.7379	899.337
Classifier 67	C	-64.7281	-80.5163	138.053	1666.47
	non-ELS/MDD	-31.3077	-17.2959	85.5996	1070.11
Classifier 68	C	-62.0162	-109.96	136.911	1582.33
	non-ELS/MDD	-28.8444	-35.8179	82.9992	976.031
Classifier 69	C	-51.6647	-97.0599	116.316	1279.71
	non-ELS/MDD	-25.0987	-23.6364	69.2033	785.302
Classifier 70	C	-74.7314	-108.158	159.633	1976.1
	non-ELS/MDD	-33.9069	-31.367	96.5843	1227.69
Classifier 71	C	-62.6535	-115.184	140.728	1438.35
	non-ELS/MDD	-28.92	-33.9721	83.8062	859.257
Classifier 72	C	-55.9912	-116.021	126.579	1383.21
	non-ELS/MDD	-25.1746	-33.9986	73.5982	819.831
Classifier 73	C	-62.7868	-153.055	146.846	1762.04
	non-ELS/MDD	-27.121	-55.8951	84.8405	1012.36
Classifier 74	C	-59.8575	-121.633	136.265	1446.86
	non-ELS/MDD	-26.1769	-39.2617	79.1483	855.341
Classifier 75	C	-53.0309	-106.085	117.737	1542.23
	non-ELS/MDD	-25.0438	-34.018	71.2415	922.404
Classifier 76	C	-82.0404	-155.493	192.025	1857.99
	non-ELS/MDD	-44.8599	-18.2269	114.933	1224.81
Classifier 77	C	-60.1842	-100.486	133.438	1570.33
	non-ELS/MDD	-27.849	-27.8563	80.0718	965.103
Classifier 78	C	-85.1191	-63.9248	177.305	2045.87
	non-ELS/MDD	-54.723	22.1294	122.726	1492.64
Classifier 79	C	-62.3314	-109.978	138.841	1542.75
	non-ELS/MDD	-28.2265	-33.445	82.1907	939.567
Classifier 80	C	-53.4265	-96.4659	119.647	1350
	non-ELS/MDD	-26.4466	-23.8801	72.3669	846.245
Classifier 81	C	-66.0217	-110.751	146.37	1596.71
	non-ELS/MDD	-32.0192	-35.4705	90.9956	996.885
Classifier 82	C	-62.6535	-115.184	140.728	1438.35
	non-ELS/MDD	-28.92	-33.9721	83.8062	859.257
Classifier 83	C	-52.0704	-93.3608	117.57	1266.01
	non-ELS/MDD	-25.3914	-24.8348	71.9308	762.781
Classifier 84	C	-54.6739	-91.9314	123.516	1302.08
	non-ELS/MDD	-26.4884	-22.6397	76.6137	708.09
Classifier 85	C	-54.531	-102.594	123.856	1368.85
	non-ELS/MDD	-26.152	-32.667	75.5874	852.461
Classifier 86	C	-66.6404	-108.299	145.054	1756.12
	non-ELS/MDD	-30.1403	-30.3721	86.4933	1081.4
Classifier 87	C	-60.662	-125.117	137.184	1527.29
	non-ELS/MDD	-26.2931	-40.8483	79.3628	895.457
Classifier 88	C	-56.0796	-109.912	126.117	1423.82
	non-ELS/MDD	-25.2012	-33.3708	73.9761	843.802
Classifier 89	C	-69.3046	-80.4491	145.142	1926.97
	non-ELS/MDD	-43.1926	12.9866	96.0381	1284.48
Classifier 90	C	-70.704	-88.0891	152.535	1741.43
	non-ELS/MDD	-42.9486	9.13053	98.8819	1175.44
Classifier 91	C	-56.4778	-96.7195	126.589	1293.16
	non-ELS/MDD	-26.7807	-28.1171	77.1089	787.356
Classifier 92	C	-61.9169	-100.814	136.544	1517.43
	non-ELS/MDD	-28.8688	-30.9971	83.0186	941.426
Classifier 93	C	-52.0664	-95.6771	117.196	1279.24
	non-ELS/MDD	-25.5559	-26.3624	71.242	789.494
Classifier 94	C	-56.5488	-111.591	124.324	1649.92
	non-ELS/MDD	-26.4241	-35.6889	75.571	958.941
Classifier 95	C	-57.4704	-92.0618	130.444	1254.86
	non-ELS/MDD	-29.4098	-24.7134	82.681	776.678
Classifier 96	C	-52.3871	-98.0497	117.48	1293.99
	non-ELS/MDD	-25.6637	-23.9691	70.6499	789.231
Classifier 97	C	-59.4976	-102.662	134.561	1311.28
	non-ELS/MDD	-27.1332	-28.4878	79.6465	789.998
Classifier 98	C	-61.9921	-141.99	147.414	1506.07
	non-ELS/MDD	-27.951	-50.2997	86.6163	923.417
Classifier 99	C	-65.0053	-96.9141	145.865	1412.07
	non-ELS/MDD	-30.8068	-27.9894	89.5226	881.85
Classifier 100	C	-69.4114	-42.5055	147.346	1528.6
	non-ELS/MDD	-48.1129	36.8147	104.259	1095.41
Classifier 101	C	-56.7674	-96.2665	127.022	1373.25
	non-ELS/MDD	-27.42	-27.5194	77.6143	860.91
Classifier 102	C	-62.0461	-53.5135	132.25	1517.58
	non-ELS/MDD	-42.2258	27.84	90.7199	1082.14
Classifier 103	C	-52.9812	-91.9018	120.345	1298.44
	non-ELS/MDD	-26.617	-26.058	75.154	821.964
Classifier 104	C	-64.515	-67.2883	136.792	1756.78
	non-ELS/MDD	-42.086	16.7431	92.7297	1200.46
Classifier 105	C	-62.2422	-92.9121	130.381	2004.19
	non-ELS/MDD	-29.5434	-24.8513	80.6149	1211.84
Classifier 106	C	-72.8925	-53.1915	159.048	1519.37
	non-ELS/MDD	-49.3707	25.9473	112.29	1105.41
Classifier 107	C	-62.1322	-143.476	148.476	1429.34
	non-ELS/MDD	-26.4222	-46.3848	83.4438	840.623
Classifier 108	C	-68.9766	-131.989	150.743	2157.98
	non-ELS/MDD	-30.4937	-41.055	87.9824	1314.35
Classifier 109	C	-63.916	-144.087	152.923	1536.33
	non-ELS/MDD	-28.3259	-52.4552	89.5891	934.994
Classifier 110	C	-64.8926	-139.228	153.454	1427.41
	non-ELS/MDD	-29.346	-45.0621	89.6462	852.11
Classifier 111	C	-61.509	-100.55	140.311	1313.97
	non-ELS/MDD	-28.8346	-29.4169	85.4218	795.13
Classifier 112	C	-59.3116	-123.79	135.275	1442.96
	non-ELS/MDD	-26.1487	-41.0304	78.9167	850.877
Classifier 113	C	-55.7639	-107.611	121.111	1650.41
	non-ELS/MDD	-26.3172	-31.456	72.4675	981.39
Classifier 114	C	-56.9463	-89.3123	126.208	1377.43
	non-ELS/MDD	-28.1683	-24.3881	78.7302	862.917
Classifier 115	C	-66.162	-55.5797	139.46	1753.02
	non-ELS/MDD	-45.0844	24.5641	98.6468	1187.37
Classifier 116	C	-66.7997	-82.4321	144.626	1671.1
	non-ELS/MDD	-32.9171	-19.1541	91.2595	1078.03
Classifier 117	C	-63.9021	-66.4912	139.221	1533.91
	non-ELS/MDD	-42.0672	19.5435	93.485	1092.2
Classifier 118	C	-68.8943	-119.204	152.693	1701.74
	non-ELS/MDD	-30.8831	-39.2673	90.951	1048.13
Classifier 119	C	-55.8631	-114.21	130.616	1325.6
	non-ELS/MDD	-25.3151	-34.8898	76.0398	803.187
Classifier 120	C	-51.0755	-85.2627	115.602	1211.51
	non-ELS/MDD	-25.2657	-20.5921	71.1908	744.903
Classifier 121	C	-57.9712	-83.6993	126.451	1476.65
	non-ELS/MDD	-28.0279	-17.6806	77.6458	917.823
Classifier 122	C	-55.7075	-76.0407	122.016	1404.67
	non-ELS/MDD	-28.0379	-11.5061	75.8631	889.002
Classifier 123	C	-58.3571	-106.339	129.37	1692.12
	non-ELS/MDD	-27.8073	-33.8858	79.1945	1031.15
Classifier 124	C	-55.1457	-86.285	124.486	1268.18
	non-ELS/MDD	-27.1604	-22.9543	77.2481	794.544
Classifier 125	C	-61.1189	-126.595	139.698	1470.1
	non-ELS/MDD	-26.4576	-41.7908	80.8106	866.228
Classifier 126	C	-65.7193	-116.969	146.94	1581.42
	non-ELS/MDD	-29.599	-38.4941	87.7206	968.314
Classifier 127	C	-68.2246	-95.4156	153.645	1603.86
	non-ELS/MDD	-42.7355	14.4984	97.0984	1116.98
Classifier 128	C	-64.819	-153.516	149.695	1801.98
	non-ELS/MDD	-28.6222	-54.7022	87.1597	1044.94
Classifier 129	C	-55.545	-110.47	128.152	1297.46
	non-ELS/MDD	-24.9009	-32.3813	74.1737	779.45
Classifier 130	C	-57.2713	-122.047	128.785	1710.53
	non-ELS/MDD	-25.9674	-41.2472	76.4883	999.071
Classifier 131	C	-68.5724	-151.178	155.084	1962.57
	non-ELS/MDD	-30.3016	-55.7745	91.4745	1170.31
Classifier 132	C	-75.4344	-31.7138	153.448	1834.73
	non-ELS/MDD	-52.8686	42.9372	110.516	1389.6
Classifier 133	C	-56.2152	-107.999	125.72	1389.29
	non-ELS/MDD	-26.4977	-30.6022	74.8671	841.431
Classifier 134	C	-54.3773	-106.046	121.896	1501.21
	non-ELS/MDD	-25.0881	-31.1771	72.1222	889.5
Classifier 135	C	-52.206	-92.9384	117.745	1266.98
	non-ELS/MDD	-25.3087	-26.2352	72.1048	768.518
Classifier 136	C	-57.6386	-114.374	127.827	1637.03
	non-ELS/MDD	-27.2806	-37.1334	77.5287	970.704
Classifier 137	C	-60.5174	-120.743	136.042	1528.82
	non-ELS/MDD	-27.0724	-39.6153	80.1885	914.766
Classifier 138	C	-51.3842	-100.589	118.705	1233.16
	non-ELS/MDD	-24.5572	-31.0604	71.6021	763.109
Classifier 139	C	-56.245	-101.837	127.808	1330.42
	non-ELS/MDD	-26.1592	-28.2335	76.2216	798.628
Classifier 140	C	-58.5057	-97.2705	127.764	1472.48
	non-ELS/MDD	-27.7028	-28.777	77.8958	913.591
Classifier 141	C	-57.9966	-123.795	130.358	1737.53
	non-ELS/MDD	-27.4023	-41.9838	78.8697	1022.58
Classifier 142	C	-58.5921	-115.955	131.871	1448.25
	non-ELS/MDD	-25.7792	-36.2744	76.7117	856.108
Classifier 143	C	-58.1163	-91.877	127.881	1479.27
	non-ELS/MDD	-27.177	-22.9495	76.8983	915.853
Classifier 144	C	-63.8684	-112.128	139.509	1610.87
	non-ELS/MDD	-29.1205	-36.2618	83.8766	984.923
Classifier 145	C	-52.4423	-96.5165	117.285	1298.55
	non-ELS/MDD	-25.6558	-25.0454	70.995	791.955
Classifier 146	C	-54.5583	-92.9087	122.665	1236.8
	non-ELS/MDD	-26.1209	-25.5027	74.7105	747.477
Classifier 147	C	-52.8241	-105.274	123.507	1231.66
	non-ELS/MDD	-25.1978	-32.9455	74.4447	759.23
Classifier 148	C	-61.8224	-118.62	139.552	1490.79
	non-ELS/MDD	-27.5135	-38.1381	82.5054	882.516
Classifier 149	C	-63.1336	-53.4885	130.551	1766.65
	non-ELS/MDD	-43.526	31.9545	90.2472	1227.43
Classifier 150	C	-66.1445	-72.4812	141.47	1638.9
	non-ELS/MDD	-41.9223	16.7283	93.6227	1124.82
Classifier 151	C	-52.3455	-95.8483	118.651	1257.8
	non-ELS/MDD	-25.2485	-26.2539	72.0401	761.619
Classifier 152	C	-54.1734	-78.7624	117.728	1396.28
	non-ELS/MDD	-26.5328	-11.1322	71.1073	878.929
Classifier 153	C	-61.6195	-140.323	145.317	1465.37
	non-ELS/MDD	-26.559	-46.4363	83.0331	859.879
Classifier 154	C	-53.0047	-101.424	121.886	1299.86
	non-ELS/MDD	-25.0584	-29.7443	73.1241	791.78
Classifier 155	C	-56.0879	-92.3362	127.486	1232.42
	non-ELS/MDD	-27.6173	-25.6233	79.4133	747.582
Classifier 156	C	-59.9125	-122.875	134.965	1467.6
	non-ELS/MDD	-27.1044	-37.6795	78.9228	872.913
Classifier 157	C	-63.3533	-91.8076	137.65	1533.38
	non-ELS/MDD	-29.4483	-21.6715	83.3357	935.524
Classifier 158	C	-57.5581	-89.8337	126.425	1454.82
	non-ELS/MDD	-28.4569	-24.431	78.5564	927.858
Classifier 159	C	-55.4876	-110.95	125.134	1363.82
	non-ELS/MDD	-25.9057	-27.903	72.8019	817.68
Classifier 160	C	-57.9941	-87.9471	128.373	1399.36
	non-ELS/MDD	-30.0931	-22.4377	81.8653	892.069
Classifier 161	C	-53.6018	-101.437	121.396	1299.83
	non-ELS/MDD	-24.3981	-27.9378	70.7432	781.44
Classifier 162	C	-55.5481	-109.357	128.946	1302.49
	non-ELS/MDD	-25.5699	-35.0206	76.7862	791.814
Classifier 163	C	-75.6186	-112.775	152.552	2723.26
	non-ELS/MDD	-34.4701	-37.1098	93.4911	1688.44
Classifier 164	C	-58.2874	-119.641	130.83	1455.78
	non-ELS/MDD	-25.6737	-36.5782	75.8188	847.342
Classifier 165	C	-61.6793	-88.1496	128.253	1991.03
	non-ELS/MDD	-29.6974	-20.6156	79.4	1222.39
Classifier 166	C	-60.9327	-118.066	138.903	1421.28
	non-ELS/MDD	-27.7636	-38.2732	82.9301	847.269
Classifier 167	C	-62.7498	-136.217	149.118	1377.26
	non-ELS/MDD	-28.1614	-46.5326	87.7202	825.731
Classifier 168	C	-71.0233	-43.3785	149.95	1555.99
	non-ELS/MDD	-48.4086	33.9885	105.979	1113.18
Classifier 169	C	-57.3419	-90.1037	126.051	1461.48
	non-ELS/MDD	-27.0118	-20.9226	75.7691	907.029
Classifier 170	C	-52.8506	-106.27	121.294	1272.67
	non-ELS/MDD	-24.7106	-31.3373	71.9485	776.077
Classifier 171	C	-53.425	-97.1944	118.314	1488.96
	non-ELS/MDD	-26.9132	-26.7861	73.8755	886.211
Classifier 172	C	-64.8145	-65.2363	134.528	1812.37
	non-ELS/MDD	-41.9521	18.498	91.2387	1220.86
Classifier 173	C	-52.9815	-99.8213	123.222	1226.81
	non-ELS/MDD	-26.0078	-29.8793	75.7692	763.35
Classifier 174	C	-64.417	-136.727	144.455	1604.52
	non-ELS/MDD	-27.1109	-46.4142	82.6827	926.011
Classifier 175	C	-56.5095	-110.546	129.249	1396.59
	non-ELS/MDD	-25.8145	-35.6132	76.8134	843.511
Classifier 176	C	-64.6976	-109.097	143.298	1573.53
	non-ELS/MDD	-31.1184	-32.4858	87.8601	978.256
Classifier 177	C	-68.8534	-83.332	145.802	1782.17
	non-ELS/MDD	-33.1992	-18.6933	91.2036	1129.76
Classifier 178	C	-58.0433	-108.901	130.323	1452.67
	non-ELS/MDD	-26.1806	-32.6445	76.503	876.283
Classifier 179	C	-60.2426	-117.486	136.549	1450.04
	non-ELS/MDD	-28.3005	-36.7335	82.2609	871.405
Classifier 180	C	-50.8458	-98.2883	116.872	1233.46
	non-ELS/MDD	-24.5104	-28.6532	70.5103	764.953
Classifier 181	C	-66.7612	-158.973	162.338	1570.47
	non-ELS/MDD	-29.5545	-62.2478	95.7642	955.547
Classifier 182	C	-67.218	-165.087	161.032	1636
	non-ELS/MDD	-29.2882	-60.8624	92.9678	967.175
Classifier 183	C	-54.4095	-108.636	118.482	1628.18
	non-ELS/MDD	-24.9277	-31.7635	70.2837	930.738
Classifier 184	C	-59.5999	-97.0394	128.392	1703.45
	non-ELS/MDD	-29.901	-26.5965	80.5725	1041.99
Classifier 185	C	-79.3981	-137.241	179.688	1875.79
	non-ELS/MDD	-44.0848	-8.64014	108.716	1222.91
Classifier 186	C	-57.1332	-103.681	128.306	1388.13
	non-ELS/MDD	-26.372	-30.6626	76.973	830.168
Classifier 187	C	-59.4134	-122.568	135.251	1447.74
	non-ELS/MDD	-26.8875	-37.578	78.8187	864.332
Classifier 188	C	-67.715	-60.3715	145.824	1618.46
	non-ELS/MDD	-45.3692	22.1473	101.26	1144.83
Classifier 189	C	-57.5821	-106.654	128.233	1469.29
	non-ELS/MDD	-27.3995	-30.8117	77.0003	904.239
Classifier 190	C	-60.1153	-121.743	136.152	1499.93
	non-ELS/MDD	-25.9911	-38.7479	78.2261	880.586
Classifier 191	C	-66.4213	-155.871	155.857	1604
	non-ELS/MDD	-28.4297	-53.1817	88.3723	940.765
Classifier 192	C	-57.5228	-89.4866	126.234	1458.55
	non-ELS/MDD	-28.4749	-24.3459	78.6345	924.641
Classifier 193	C	-60.1464	-99.1534	140.232	1235.29
	non-ELS/MDD	-28.8815	-29.8389	86.4529	759.186
Classifier 194	C	-56.9603	-105.863	130.096	1390.24
	non-ELS/MDD	-26.3674	-32.7742	77.5737	855.36
Classifier 195	C	-65.737	-148.751	157.095	1546.28
	non-ELS/MDD	-28.2708	-52.1362	89.9212	930.965
Classifier 196	C	-61.2911	-126.731	138.675	1485.86
	non-ELS/MDD	-25.9371	-38.4108	78.2374	864.444
Classifier 197	C	-50.8762	-92.0148	116.326	1220.15
	non-ELS/MDD	-25.2288	-25.0863	71.5656	758.955
Classifier 198	C	-67.6643	-117.202	148.225	1674.8
	non-ELS/MDD	-29.7076	-37.557	87.2299	1009.61
Classifier 199	C	-59.113	-118.017	140.144	1350.47
	non-ELS/MDD	-27.2291	-39.6433	83.7476	822.11
Classifier 200	C	-59.4763	-120.328	134.951	1475.25
	non-ELS/MDD	-25.8121	-37.8692	77.5464	868.051
Classifier 201	C	-56.5474	-94.5172	126.387	1384.06
	non-ELS/MDD	-27.4365	-28.1411	77.7847	867.778
Classifier 202	C	-51.1674	-99.724	115.256	1267.59
	non-ELS/MDD	-24.1538	-25.3153	68.1153	765.003
Classifier 203	C	-76.2355	-198.55	187.149	1714.13
	non-ELS/MDD	-31.7512	-78.5726	106.658	1009.9
Classifier 204	C	-70.1177	-83.2863	149.955	1707.42
	non-ELS/MDD	-42.9484	13.6683	97.2936	1159.89
Classifier 205	C	-59.9051	-128.247	135.095	1490.85
	non-ELS/MDD	-25.9257	-41.1418	77.6736	872.973
Classifier 206	C	-53.2881	-94.8772	120.548	1306.97
	non-ELS/MDD	-25.4133	-24.1441	71.9552	810.177
Classifier 207	C	-67.8054	-60.1786	141.735	1829.9
	non-ELS/MDD	-45.3012	22.8074	99.5078	1215.27
Classifier 208	C	-53.3435	-104.504	120.641	1346.19
	non-ELS/MDD	-25.5179	-27.3682	71.3701	818.467
Classifier 209	C	-54.4173	-105.365	121.952	1496.36
	non-ELS/MDD	-25.0231	-32.1998	72.2191	894.466
Classifier 210	C	-59.3124	-120.482	134.766	1442.05
	non-ELS/MDD	-26.7611	-38.7307	79.7659	854.933
Classifier 211	C	-68.7719	-34.2734	144.778	1490.62
	non-ELS/MDD	-48.5594	41.214	103.784	1094.73
Classifier 212	C	-65.5833	-92.2828	141.555	1602.84
	non-ELS/MDD	-30.3769	-23.1425	86.1409	980.142
Classifier 213	C	-52.9118	-98.8923	122.996	1227.31
	non-ELS/MDD	-26.1002	-29.4876	76.0065	758.572
Classifier 214	C	-55.6563	-90.9702	122.33	1379.61
	non-ELS/MDD	-27.0169	-24.2718	74.8789	868.014
Classifier 215	C	-52.2996	-96.7374	117.268	1280.84
	non-ELS/MDD	-25.4859	-25.5546	70.765	786.568
Classifier 216	C	-74.7775	-24.5254	159.019	1537.53
	non-ELS/MDD	-55.1956	49.9333	119.115	1137.62
Classifier 217	C	-63.6266	-132.531	143.876	1601.02
	non-ELS/MDD	-28.5019	-45.2082	84.729	952.965
Classifier 218	C	-72.284	-175.929	170.743	1725.67
	non-ELS/MDD	-30.3285	-65.5319	97.2854	1006.46
Classifier 219	C	-56.5966	-110.044	123.404	1653.65
	non-ELS/MDD	-26.8104	-33.4106	74.4638	980.632
Classifier 220	C	-61.1836	-105.076	139.219	1342.99
	non-ELS/MDD	-29.8137	-29.7057	85.6497	818.513
Classifier 221	C	-59.1699	-119.683	132.648	1469.39
	non-ELS/MDD	-26.6052	-35.3794	76.948	871.055
Classifier 222	C	-59.9125	-122.875	134.965	1467.6
	non-ELS/MDD	-27.1044	-37.6795	78.9228	872.913
Classifier 223	C	-65.3186	-136.168	152.296	1562.57
	non-ELS/MDD	-30.1206	-43.9718	89.5422	965.003
Classifier 224	C	-51.9022	-89.1845	117.07	1294.88
	non-ELS/MDD	-25.4391	-23.4992	71.6018	810.798
Classifier 225	C	-55.3054	-105.172	125.201	1337.2
	non-ELS/MDD	-24.9039	-30.1521	72.8248	803.386
Classifier 226	C	-61.3001	-119.638	138.334	1491.99
	non-ELS/MDD	-28.2441	-36.6668	82.1614	892.268
Classifier 227	C	-75.0233	-49.8383	159.675	1624.63
	non-ELS/MDD	-50.1808	27.4194	112.981	1166.41
Classifier 228	C	-63.9315	-65.8704	139.137	1535.23
	non-ELS/MDD	-41.8801	17.4885	93.7838	1091.79
Classifier 229	C	-58.0615	-110.145	128.96	1595.24
	non-ELS/MDD	-26.4853	-33.8401	76.948	927.568
Classifier 230	C	-56.3451	-103.39	130.508	1271.32
	non-ELS/MDD	-27.717	-29.2487	79.6213	782.111
Classifier 231	C	-62.3607	-105.081	135.475	1583.14
	non-ELS/MDD	-29.5168	-29.7522	81.8489	975.604
Classifier 232	C	-60.8609	-118.877	137.69	1474.28
	non-ELS/MDD	-28.4694	-37.6074	82.9049	883.571
Classifier 233	C	-53.488	-103.048	118.722	1514.92
	non-ELS/MDD	-24.6441	-30.486	70.142	903.044
Classifier 234	C	-55.8425	-110.918	122.048	1667.92
	non-ELS/MDD	-25.4856	-35.3947	72.7818	966.995
Classifier 235	C	-68.2259	-113.163	141.734	2220.01
	non-ELS/MDD	-30.1274	-34.2634	84.1385	1328.04
Classifier 236	C	-63.8992	-132.791	142.813	1602.97
	non-ELS/MDD	-28.0995	-43.6449	83.1278	939.202
Classifier 237	C	-54.9365	-110.185	122.225	1560.41
	non-ELS/MDD	-26.0354	-32.386	72.914	929.597
Classifier 238	C	-51.4089	-101.289	117.485	1296.77
	non-ELS/MDD	-24.4573	-30.9307	70.6339	794.77
Classifier 239	C	-56.9121	-96.5824	130.746	1224.95
	non-ELS/MDD	-26.73	-27.5234	78.7699	749.036
Classifier 240	C	-57.585	-122.417	126.396	1806.99
	non-ELS/MDD	-26.6187	-38.1338	74.7248	1052.98
Classifier 241	C	-55.8982	-107.277	126.228	1363.44
	non-ELS/MDD	-25.231	-32.3319	74.167	818.048
Classifier 242	C	-55.5989	-90.5441	122.532	1382.18
	non-ELS/MDD	-27.0429	-25.5129	75.3807	870.592
Classifier 243	C	-59.2794	-122.011	130.896	1721.93
	non-ELS/MDD	-27.3881	-39.7784	78.2043	1009.33
Classifier 244	C	-56.775	-91.2067	125.721	1391.38
	non-ELS/MDD	-28.4115	-23.8263	77.7136	886.457
Classifier 245	C	-63.5562	-63.5244	135.951	1560.22
	non-ELS/MDD	-41.7251	22.7638	91.0952	1094.8
Classifier 246	C	-55.747	-110.749	128.463	1309.6
	non-ELS/MDD	-25.0333	-32.1409	74.355	787.124
Classifier 247	C	-66.3626	-162.36	158.953	1611.52
	non-ELS/MDD	-27.7091	-59.0657	90.0598	938.524
Classifier 248	C	-59.0952	-79.6201	130.105	1394.41
	non-ELS/MDD	-28.8678	-17.3601	80.8132	876.754
Classifier 249	C	-61.0242	-102.838	134.773	1509.74
	non-ELS/MDD	-28.6823	-32.6591	82.257	933.981
Classifier 250	C	-70.1554	-39.5493	149.594	1504.69
	non-ELS/MDD	-49.1874	37.5141	106.984	1105.14
Classifier 251	C	-68.3339	-165.806	157.171	2085.7
	non-ELS/MDD	-29.9428	-65.5898	92.5626	1247.8
Classifier 252	C	-53.526	-101.537	121.928	1294.16
	non-ELS/MDD	-26.2149	-28.8725	74.1579	794.28
Classifier 253	C	-52.9395	-95.6779	119.558	1280.93
	non-ELS/MDD	-26.2113	-23.616	72.6543	785.312
Classifier 254	C	-59.9742	-88.8332	131.141	1617.76
	non-ELS/MDD	-29.072	-21.6008	80.6848	1030.16
Classifier 255	C	-73.1354	-161.888	174.774	1658.64
	non-ELS/MDD	-30.9701	-59.3025	100.144	999.627
Classifier 256	C	-50.01	-88.6064	112.723	1216.2
	non-ELS/MDD	-23.9193	-22.7624	67.6202	748.198
Classifier 257	C	-60.3312	-99.8739	132.015	1499.54
	non-ELS/MDD	-29.3885	-28.268	81.1522	937.855
Classifier 258	C	-60.8849	-128.642	136.859	1524.85
	non-ELS/MDD	-26.4353	-41.5643	79.0929	892.043
Classifier 259	C	-50.4182	-91.7585	114.525	1223.86
	non-ELS/MDD	-25.2015	-22.4565	69.514	760.476
Classifier 260	C	-54.3932	-97.2621	123.783	1300.02
	non-ELS/MDD	-26.4782	-26.3651	77.1244	689.22
Classifier 261	C	-59.7539	-102.977	131.968	1512.39
	non-ELS/MDD	-28.8938	-28.6358	80.1038	941.252
Classifier 262	C	-52.7465	-99.4264	118.396	1295.68
	non-ELS/MDD	-25.6183	-25.2822	70.9416	793.662
Classifier 263	C	-81.3423	-31.0008	165.597	2023.74
	non-ELS/MDD	-57.2063	40.3423	121.466	1554.76
Classifier 264	C	-67.5382	-130.198	145.199	2002.84
	non-ELS/MDD	-30.1782	-45.9857	86.9532	1193.31
Classifier 265	C	-58.6827	-94.351	128.286	1553.83
	non-ELS/MDD	-27.3844	-22.2797	76.7929	950.133
Classifier 266	C	-55.1544	-106.164	122.801	1389.63
	non-ELS/MDD	-25.1368	-30.8368	72.4326	820.518
Classifier 267	C	-59.4201	-115.149	131.713	1498.78
	non-ELS/MDD	-25.9292	-35.6849	76.5477	878.227
Classifier 268	C	-53.1714	-100.669	122.712	1254.97
	non-ELS/MDD	-24.6671	-29.6517	72.5652	767.753
Classifier 269	C	-58.422	-111.826	126.775	1814.72
	non-ELS/MDD	-28.3103	-36.1637	77.923	1106.64
Classifier 270	C	-73.1858	-116.554	167.548	1690.84
	non-ELS/MDD	-43.2325	-1.29703	104.513	1148.4
Classifier 271	C	-62.2094	-84.7133	135.236	1502.96
	non-ELS/MDD	-29.6199	-19.4244	83.1022	932.792
Classifier 272	C	-63.8499	-98.0398	138.758	1680.98
	non-ELS/MDD	-29.6649	-26.0889	83.8936	1050.43
Classifier 273	C	-79.1031	-43.2089	161.063	1938.23
	non-ELS/MDD	-52.9665	32.6603	114.31	1429.91
Classifier 274	C	-65.1669	-120.522	144.795	1642.49
	non-ELS/MDD	-29.4244	-40.5401	86.5171	994.901
Classifier 275	C	-56.6363	-83.968	122.68	1477.58
	non-ELS/MDD	-26.7986	-18.8678	74.2039	916.308
Classifier 276	C	-70.8125	-62.9168	149.302	1765.57
	non-ELS/MDD	-46.1833	19.3781	102.605	1266.8
Classifier 277	C	-79.9495	-69.4645	170.133	1758.76
	non-ELS/MDD	-50.5402	20.0167	116.223	1214.64
Classifier 278	C	-53.5977	-95.1529	121.81	1252.62
	non-ELS/MDD	-26.0712	-25.6444	74.4293	760.435
Classifier 279	C	-57.2681	-78.0258	123.962	1515.9
	non-ELS/MDD	-28.4505	-13.5803	76.6634	972.522
Classifier 280	C	-55.0836	-102.724	127.134	1309.58
	non-ELS/MDD	-25.9767	-29.2974	76.0431	799.115
Classifier 281	C	-62.9711	-138.437	151.154	1427.99
	non-ELS/MDD	-29.718	-48.3086	91.0013	877.536
Classifier 282	C	-65.4814	-124.021	145.783	1657.83
	non-ELS/MDD	-29.5464	-42.4372	87.0966	1009.38
Classifier 283	C	-63.5286	-127.287	143.669	1570.18
	non-ELS/MDD	-27.3971	-41.3063	82.7632	932.576
Classifier 284	C	-76.1404	-124.912	172.112	1788.52
	non-ELS/MDD	-43.7384	-1.37918	105.304	1189.41
Classifier 285	C	-55.388	-82.7006	125.685	1189.27
	non-ELS/MDD	-27.5737	-20.5961	78.8288	734.288
Classifier 286	C	-65.4449	-66.0673	135.354	1856.09
	non-ELS/MDD	-42.4181	19.4393	91.6904	1250.84
Classifier 287	C	-53.7734	-101.202	121.624	1318.72
	non-ELS/MDD	-25.9846	-27.1353	72.9458	806.717
Classifier 288	C	-51.3334	-96.9286	115.454	1281.87
	non-ELS/MDD	-24.2768	-28.149	69.258	781.722
Classifier 289	C	-53.3839	-102.088	124.435	1237.97
	non-ELS/MDD	-25.3225	-30.7516	74.9475	760.98
Classifier 290	C	-53.3705	-101.264	121.335	1289.49
	non-ELS/MDD	-26.0166	-28.851	73.5301	794.83
Classifier 291	C	-70.2058	-99.4968	156.548	1664.83
	non-ELS/MDD	-42.4719	6.94601	99.1072	1134.65
Classifier 292	C	-51.4829	-99.2304	117.397	1290.89
	non-ELS/MDD	-25.1911	-26.1738	70.295	796.058
Classifier 293	C	-53.8761	-104.038	125.519	1255
	non-ELS/MDD	-26.6262	-33.0421	77.1679	787.022
Classifier 294	C	-60.5048	-83.3623	131.839	1462.8
	non-ELS/MDD	-28.9438	-18.0727	80.8744	905.794
Classifier 295	C	-52.1253	-94.626	116.931	1290.59
	non-ELS/MDD	-25.6369	-26.2333	71.315	796.648
Classifier 296	C	-63.0056	-149.309	148.872	1517.49
	non-ELS/MDD	-27.1718	-52.4764	85.4979	894.917
Classifier 297	C	-59.8028	-101.563	128.435	1753.27
	non-ELS/MDD	-29.5325	-30.5117	80.045	1075.14
Classifier 298	C	-63.8976	-153.26	149.284	1781.4
	non-ELS/MDD	-28.6087	-55.4788	87.4772	1041.65
Classifier 299	C	-81.1886	-71.9779	173.143	1934.67
	non-ELS/MDD	-52.6993	25.3383	116.864	1411.72
Classifier 300	C	-60.6418	-46.6739	128.113	1462.54
	non-ELS/MDD	-42.1439	34.2015	88.0843	1069.51
Classifier 301	C	-62.5301	-114.364	141.595	1434.05
	non-ELS/MDD	-27.8329	-33.1034	83.8951	782.329
Classifier 302	C	-53.8822	-104.347	123.244	1286.82
	non-ELS/MDD	-26.0933	-30.304	74.3712	792.46
Classifier 303	C	-55.097	-101.928	126.994	1311.6
	non-ELS/MDD	-25.911	-30.3404	76.2476	798.948
Classifier 304	C	-52.9208	-103.875	121.59	1279.52
	non-ELS/MDD	-24.8479	-32.3864	72.8542	776.536
Classifier 305	C	-74.303	-188.724	182.935	1639.22
	non-ELS/MDD	-29.5271	-71.938	101.417	952.652
Classifier 306	C	-70.5604	-161.167	169.972	1579.07
	non-ELS/MDD	-29.6731	-59.6908	97.4777	930.006
Classifier 307	C	-54.4985	-103.953	124.414	1306.09
	non-ELS/MDD	-24.9189	-29.3788	72.9652	783.257
Classifier 308	C	-68.8341	-153.361	162.921	1730.79
	non-ELS/MDD	-29.6609	-52.1753	93.5266	1041.31
Classifier 309	C	-76.2369	-41.3314	156.888	1874.31
	non-ELS/MDD	-52.2537	36.3292	111.377	1391.58
Classifier 310	C	-61.881	-148.965	146.785	1482.61
	non-ELS/MDD	-26.6425	-51.2498	83.7123	875.867
Classifier 311	C	-76.512	-40.7152	156.994	1879.32
	non-ELS/MDD	-52.2576	34.9435	111.89	1395.44
Classifier 312	C	-52.4973	-84.7014	117.889	1190.03
	non-ELS/MDD	-26.6764	-17.8942	72.7318	736.862
Classifier 313	C	-61.6787	-89.404	128.387	1980.76
	non-ELS/MDD	-29.3715	-22.8187	79.5117	1199.79
Classifier 314	C	-59.832	-101.373	129.577	1706.66
	non-ELS/MDD	-28.2804	-31.2212	79.3538	1038.6
Classifier 315	C	-69.9133	-78.4311	144.854	1983.8
	non-ELS/MDD	-43.3362	11.3816	96.6769	1309.21
Classifier 316	C	-68.8986	-122.377	151.071	1814.52
	non-ELS/MDD	-29.8624	-38.1345	88.3714	1086.03
Classifier 317	C	-57.9124	-75.4206	126.294	1387.65
	non-ELS/MDD	-28.3984	-14.444	78.3394	871.644
Classifier 318	C	-60.4492	-74.7722	131.187	1495.48
	non-ELS/MDD	-30.2912	-13.1106	82.5646	956.895
Classifier 319	C	-68.5002	-158.832	168.818	1491.32
	non-ELS/MDD	-30.1965	-61.9163	99.881	900.771
Classifier 320	C	-55.2025	-104.17	123.241	1387.03
	non-ELS/MDD	-26.0127	-29.1508	73.2076	840.463
Classifier 321	C	-62.5592	-137.805	136.635	2166.44
	non-ELS/MDD	-28.7486	-52.597	82.7833	1304.57
Classifier 322	C	-51.5925	-92.5866	115.154	1275.17
	non-ELS/MDD	-24.2475	-23.5102	68.5841	768.048
Classifier 323	C	-51.4813	-98.5045	112.656	1513.96
	non-ELS/MDD	-24.52	-26.2173	67.5818	891.467
Classifier 324	C	-57.5915	-90.4423	126.746	1467.65
	non-ELS/MDD	-27.1996	-20.6561	76.1576	914.299
Classifier 325	C	-56.0796	-109.912	126.117	1423.82
[truncated: 1,351 more rows]

## Sheet: Eensemble classifier model 4
Eensemble classifier model 4: The ensemble classifier model for discrimination non-ELS/MDD and ELS/MDD. Here are the 1000 classifiers that consists of the ensemble classifier model. The classifiers are displayed below. non-ELS/MDD=K+aX1+bX2+cX3;ELS/MDD=K+aX1+bX2+cX3. The X1 (oxalic acid), X2 (heptaddecylic acid) and X3 (stearic acid) stand for the RPA of identified metabolites by Tclass. For one …
[truncated: 2,001 more rows]

[truncated: 3 more sheets: Prediction tool for MDD, Prediction tool for ELSMDD, Prediction tool for non ELSMDD]
